# Supplementary material for: 3-Meth­oxy-2-[2-({[6-(trifluoro­meth­yl)pyridin-2-yl]­oxy}meth­yl)phen­yl]prop-2-enoic acid
Source: Acta Crystallogr Sect E Struct Rep Online. 2012 Oct 20;68(Pt 11):o3163. doi: 10.1107/S1600536812042316 (PMC3515258; doi:10.1107/S1600536812042316)
Supplement: Supplementary file 1 [file e-68-o3163-sup1.cif]

##############################################################################
#                                                                            #
# This CIF contains the data in a paper accepted for publication in          #
# Acta Crystallographica Section E. It conforms to the requirements of       #
# Notes for Authors for Acta Crystallographica Section E, and has been       #
# peer reviewed under the auspices of the IUCr Commission on Journals.       #
#                                                                            #
# Full details of the Crystallographic Information File format               #
# are given in the paper "The Crystallographic Information File (CIF):       #
# a New Standard Archive File for Crystallography" by S. R. Hall, F. H.      #
# Allen and I. D. Brown [Acta Cryst. (1991), A47, 655-685].                  #
#                                                                            #
# The current version of the core CIF dictionary is obtainable from          #
# ftp://ftp.iucr.org/pub/cif_core.dic.                                       #
#                                                                            #
# Software is freely available for graphical display of the structure(s)     #
# in this CIF. For information consult the CIF software page                 #
# http://www.iucr.org/resources/cif/software.                                #
#                                                                            #
# This file may be used for bona fide research purposes within the           #
# scientific community so long as proper attribution is given to the journal # 
# article from which it was obtained.                                        #
#                                                                            #
##############################################################################
data_I
_audit_creation_method     SHELXL-97
_chemical_name_systematic
;
3-Methoxy-2-[2-({[6-(trifluoromethyl)pyridin-2-yl]oxy}methyl)phenyl]prop-\
2-enoic acid
;
_chemical_name_common     ?
_chemical_formula_moiety     'C17 H14 F3 N O4'
_chemical_formula_sum     'C17 H14 F3 N O4'
_chemical_formula_weight     353.29
_chemical_melting_point     415
_symmetry_cell_setting     triclinic
_symmetry_space_group_name_H-M     'P -1'
_symmetry_space_group_name_HALL     '-P 1'
loop_
    _symmetry_equiv_pos_as_xyz
    'x, y, z'
    '-x, -y, -z'
_cell_length_a     7.4701(4)
_cell_length_b     10.1619(5)
_cell_length_c     11.8219(5)
_cell_angle_alpha     94.721(4)
_cell_angle_beta     100.079(4)
_cell_angle_gamma     110.685(5)
_cell_volume     816.42(7)
_cell_formula_units_Z     2
_cell_measurement_reflns_used     7723
_cell_measurement_theta_min     3.53
_cell_measurement_theta_max     29.01
_cell_measurement_temperature     293(2)
_exptl_crystal_description     plate
_exptl_crystal_colour     colourless
_exptl_crystal_size_max     0.3
_exptl_crystal_size_mid     0.2
_exptl_crystal_size_min     0.2
_exptl_crystal_density_diffrn     1.437
_exptl_crystal_density_meas     ?
_exptl_crystal_density_method     'not measured'
_exptl_crystal_F_000     364
_exptl_absorpt_coefficient_mu     0.125
_exptl_absorpt_correction_type     multi-scan
_exptl_absorpt_process_details     '(CrysAlis PRO; Oxford Diffraction, 2010)'
_exptl_absorpt_correction_T_min     0.821
_exptl_absorpt_correction_T_max     1.000
_exptl_special_details
;
<i>CrysAlis PRO</i>, Oxford Diffraction Ltd., Version 1.171.34.40 (release
27--08-2010 CrysAlis171. NET) (compiled Aug 27 2010,11:50:40) Empirical
absorption correction using spherical harmonics, implemented in SCALE3 ABSPACK
scaling algorithm.
;
_diffrn_ambient_temperature     293(2)
_diffrn_radiation_type     MoK\a
_diffrn_radiation_wavelength     0.71073
_diffrn_radiation_source     'fine-focus sealed tube'
_diffrn_radiation_monochromator     graphite
_diffrn_measurement_device_type     'Oxford Diffraction Xcalibur Sapphire3'
_diffrn_measurement_method     'omega scan'
_diffrn_detector_area_resol_mean     16.1049
_diffrn_reflns_number     19533
_diffrn_reflns_av_R_equivalents     0.0568
_diffrn_reflns_av_sigmaI/netI     0.0456
_diffrn_reflns_theta_min     3.54
_diffrn_reflns_theta_max     26.00
_diffrn_reflns_theta_full     26.00
_diffrn_measured_fraction_theta_max     0.997
_diffrn_measured_fraction_theta_full     0.997
_diffrn_reflns_limit_h_min     -9
_diffrn_reflns_limit_h_max     9
_diffrn_reflns_limit_k_min     -12
_diffrn_reflns_limit_k_max     12
_diffrn_reflns_limit_l_min     -14
_diffrn_reflns_limit_l_max     14
_diffrn_standards_number     0
_diffrn_standards_interval_count     0
_diffrn_standards_interval_time     0
_diffrn_standards_decay_%     .
_refine_special_details
;
Refinement of <i>F</i>^2^ against ALL reflections. The weighted <i>R</i>-factor
<i>wR</i> and goodness of fit <i>S</i> are based on <i>F</i>^2^, conventional
<i>R</i>-factors <i>R</i> are based on <i>F</i>, with <i>F</i> set to zero for
negative <i>F</i>^2^. The threshold expression of <i>F</i>^2^ >
\s(<i>F</i>^2^) is used only for calculating <i>R</i>-factors(gt) <i>etc</i>.
and is not relevant to the choice of reflections for refinement.
<i>R</i>-factors based on <i>F</i>^2^ are statistically about twice as large
as those based on <i>F</i>, and <i>R</i>- factors based on ALL data will be
even larger.
;
_reflns_number_total     3214
_reflns_number_gt     1988
_reflns_threshold_expression     >2sigma(I)
_refine_ls_structure_factor_coef     Fsqd
_refine_ls_matrix_type     full
_refine_ls_R_factor_all     0.1013
_refine_ls_R_factor_gt     0.0592
_refine_ls_wR_factor_gt     0.1350
_refine_ls_wR_factor_ref     0.1535
_refine_ls_goodness_of_fit_ref     1.044
_refine_ls_restrained_S_all     1.051
_refine_ls_number_reflns     3214
_refine_ls_number_parameters     253
_refine_ls_number_restraints     6
_refine_ls_hydrogen_treatment     mixed
_refine_ls_weighting_scheme     calc
_refine_ls_weighting_details
         'calc w=1/[\s^2^(Fo^2^)+(0.0666P)^2^+0.1912P] where P=(Fo^2^+2Fc^2^)/3'
_atom_sites_solution_hydrogens     geom
_atom_sites_solution_primary     direct
_atom_sites_solution_secondary     difmap
_refine_ls_shift/su_max     0.000
_refine_ls_shift/su_mean     0.000
_refine_diff_density_max     0.241
_refine_diff_density_min     -0.402
_refine_ls_extinction_method     none
_refine_ls_extinction_coef     ?
loop_
    _atom_type_symbol
    _atom_type_description
    _atom_type_scat_dispersion_real
    _atom_type_scat_dispersion_imag
    _atom_type_scat_source
    'C' 'C' 0.0033 0.0016
                         'International Tables Vol C Tables 4.2.6.8 and 6.1.1.4'
    'H' 'H' 0.0000 0.0000
                         'International Tables Vol C Tables 4.2.6.8 and 6.1.1.4'
    'N' 'N' 0.0061 0.0033
                         'International Tables Vol C Tables 4.2.6.8 and 6.1.1.4'
    'O' 'O' 0.0106 0.0060
                         'International Tables Vol C Tables 4.2.6.8 and 6.1.1.4'
    'F' 'F' 0.0171 0.0103
                         'International Tables Vol C Tables 4.2.6.8 and 6.1.1.4'
_computing_data_collection     'CrysAlis PRO  (Oxford Diffraction, 2010)'
_computing_cell_refinement     'CrysAlis PRO  (Oxford Diffraction, 2010)'
_computing_data_reduction     'CrysAlis PRO  (Oxford Diffraction, 2010)'
_computing_structure_solution     'SHELXS97 (Sheldrick, 2008)'
_computing_structure_refinement     'SHELXL97 (Sheldrick, 2008)'
_computing_molecular_graphics     'ORTEP-3 (Farrugia, 1997)'
_computing_publication_material     'PLATON (Spek, 2009)'
loop_
    _atom_site_type_symbol
    _atom_site_label
    _atom_site_fract_x
    _atom_site_fract_y
    _atom_site_fract_z
    _atom_site_U_iso_or_equiv
    _atom_site_adp_type
    _atom_site_calc_flag
    _atom_site_refinement_flags
    _atom_site_occupancy
    _atom_site_symmetry_multiplicity
    _atom_site_disorder_assembly
    _atom_site_disorder_group
    O O1 0.3119(3) 0.52862(18) 0.05675(15) 0.0505(5) Uani d . 1 1 . .
    N N1 0.5088(3) 0.6809(2) 0.22310(18) 0.0441(5) Uani d . 1 1 . .
    O O2 0.5218(3) 0.88494(19) -0.22824(18) 0.0579(6) Uani d . 1 1 . .
    O O3 -0.0083(3) 0.84278(19) -0.05459(18) 0.0578(6) Uani d . 1 1 . .
    O O4 0.2235(3) 1.05406(19) -0.05040(19) 0.0580(6) Uani d . 1 1 . .
    C C1 0.1465(4) 0.9160(3) -0.0804(2) 0.0403(6) Uani d . 1 1 . .
    C C2 0.2512(4) 0.8515(2) -0.1454(2) 0.0369(6) Uani d . 1 1 . .
    C C3 0.4172(4) 0.9358(3) -0.1689(2) 0.0437(6) Uani d . 1 1 . .
    H H3 0.4622 1.0333 -0.1434 0.052 Uiso calc R 1 1 . .
    C C4 0.1601(3) 0.6946(2) -0.1883(2) 0.0358(6) Uani d . 1 1 . .
    C C5 0.1822(3) 0.5959(2) -0.1174(2) 0.0371(6) Uani d . 1 1 . .
    C C6 0.0916(4) 0.4512(3) -0.1611(2) 0.0436(6) Uani d . 1 1 . .
    H H6 0.1052 0.3847 -0.1142 0.052 Uiso calc R 1 1 . .
    C C7 -0.0180(4) 0.4060(3) -0.2733(2) 0.0502(7) Uani d . 1 1 . .
    H H7 -0.0781 0.3090 -0.3016 0.060 Uiso calc R 1 1 . .
    C C8 -0.0393(4) 0.5030(3) -0.3437(2) 0.0529(7) Uani d . 1 1 . .
    H H8 -0.1136 0.4720 -0.4194 0.063 Uiso calc R 1 1 . .
    C C9 0.0500(4) 0.6462(3) -0.3013(2) 0.0477(7) Uani d . 1 1 . .
    H H9 0.0363 0.7118 -0.3492 0.057 Uiso calc R 1 1 . .
    C C10 0.3053(4) 0.6487(3) 0.0043(2) 0.0434(6) Uani d . 1 1 . .
    H H10A 0.4369 0.7114 0.0023 0.052 Uiso calc R 1 1 . .
    H H10B 0.2486 0.7015 0.0491 0.052 Uiso calc R 1 1 . .
    C C11 0.4141(4) 0.5507(3) 0.1669(2) 0.0402(6) Uani d . 1 1 . .
    C C12 0.6087(4) 0.6917(3) 0.3322(2) 0.0492(7) Uani d . 1 1 A .
    C C13 0.6148(4) 0.5784(3) 0.3857(2) 0.0521(7) Uani d . 1 1 . .
    H H13 0.6848 0.5918 0.4617 0.062 Uiso calc R 1 1 . .
    C C14 0.5133(4) 0.4432(3) 0.3227(2) 0.0519(7) Uani d . 1 1 . .
    H H14 0.5142 0.3634 0.3558 0.062 Uiso calc R 1 1 . .
    C C15 0.4128(4) 0.4282(3) 0.2127(2) 0.0484(7) Uani d . 1 1 . .
    H H15 0.3444 0.3384 0.1685 0.058 Uiso calc R 1 1 . .
    C C16 0.7204(6) 0.8399(4) 0.3923(3) 0.0835(12) Uani d D 1 1 . .
    C C17 0.6970(5) 0.9862(3) -0.2501(3) 0.0698(9) Uani d . 1 1 . .
    H H17A 0.6635 1.0336 -0.3127 0.105 Uiso calc R 1 1 . .
    H H17B 0.7790 0.9378 -0.2709 0.105 Uiso calc R 1 1 . .
    H H17C 0.7662 1.0551 -0.1813 0.105 Uiso calc R 1 1 . .
    F F111 0.591(3) 0.888(3) 0.429(2) 0.173(7) Uani d PD 0.47(4) 1 A 1
    F F222 0.854(19) 0.914(18) 0.334(12) 0.145(5) Uani d PD 0.47(4) 1 A 1
    F F333 0.848(3) 0.846(2) 0.4878(15) 0.115(6) Uani d PD 0.47(4) 1 A 1
    F F11A 0.6329(17) 0.9292(9) 0.3891(12) 0.105(4) Uani d PD 0.53(4) 1 A 2
    F F22A 0.845(17) 0.916(16) 0.331(11) 0.145(5) Uani d PD 0.53(4) 1 A 2
    F F33A 0.806(3) 0.847(2) 0.5018(9) 0.109(5) Uani d PD 0.53(4) 1 A 2
    H H41 0.160(6) 1.088(4) -0.012(3) 0.101(13) Uiso d . 1 1 . .
loop_
    _atom_site_aniso_label
    _atom_site_aniso_U_11
    _atom_site_aniso_U_22
    _atom_site_aniso_U_33
    _atom_site_aniso_U_12
    _atom_site_aniso_U_13
    _atom_site_aniso_U_23
    O1 0.0606(12) 0.0338(10) 0.0482(11) 0.0123(9) 0.0007(9) 0.0076(8)
    N1 0.0467(13) 0.0386(12) 0.0423(13) 0.0132(10) 0.0035(10) 0.0059(10)
    O2 0.0551(12) 0.0447(11) 0.0786(14) 0.0159(10) 0.0339(11) 0.0074(10)
    O3 0.0480(12) 0.0373(10) 0.0867(15) 0.0104(9) 0.0282(11) -0.0015(10)
    O4 0.0540(13) 0.0321(10) 0.0882(16) 0.0125(9) 0.0301(11) -0.0030(10)
    C1 0.0405(15) 0.0310(13) 0.0460(15) 0.0121(12) 0.0054(12) 0.0020(11)
    C2 0.0397(14) 0.0312(13) 0.0407(14) 0.0141(12) 0.0089(11) 0.0069(11)
    C3 0.0494(16) 0.0353(14) 0.0505(16) 0.0192(13) 0.0141(13) 0.0072(12)
    C4 0.0308(13) 0.0357(13) 0.0418(14) 0.0132(11) 0.0108(11) 0.0020(11)
    C5 0.0354(14) 0.0349(14) 0.0404(14) 0.0113(11) 0.0124(11) 0.0030(11)
    C6 0.0437(15) 0.0334(14) 0.0502(16) 0.0090(12) 0.0133(13) 0.0063(12)
    C7 0.0482(17) 0.0356(15) 0.0546(18) 0.0044(13) 0.0108(13) -0.0078(13)
    C8 0.0487(17) 0.0549(18) 0.0455(16) 0.0164(14) -0.0004(13) -0.0070(14)
    C9 0.0508(17) 0.0488(16) 0.0450(16) 0.0235(14) 0.0052(13) 0.0059(13)
    C10 0.0475(16) 0.0315(13) 0.0454(15) 0.0088(12) 0.0079(12) 0.0068(11)
    C11 0.0397(15) 0.0384(14) 0.0426(15) 0.0132(12) 0.0111(12) 0.0098(12)
    C12 0.0532(17) 0.0442(16) 0.0490(17) 0.0199(14) 0.0048(13) 0.0062(13)
    C13 0.0547(18) 0.0600(19) 0.0454(16) 0.0266(15) 0.0069(13) 0.0147(14)
    C14 0.0585(18) 0.0467(17) 0.0587(19) 0.0244(15) 0.0173(15) 0.0213(14)
    C15 0.0537(17) 0.0372(15) 0.0540(18) 0.0161(13) 0.0123(14) 0.0086(12)
    C16 0.104(3) 0.058(2) 0.061(2) 0.014(2) -0.017(2) 0.0047(18)
    C17 0.059(2) 0.068(2) 0.086(2) 0.0171(17) 0.0335(18) 0.0197(18)
    F111 0.267(14) 0.108(10) 0.142(12) 0.136(10) -0.061(8) -0.060(8)
    F222 0.162(8) 0.077(4) 0.114(6) -0.033(5) -0.012(6) 0.011(3)
    F333 0.121(8) 0.060(6) 0.101(9) 0.002(5) -0.067(8) 0.006(7)
    F11A 0.144(7) 0.039(3) 0.111(6) 0.042(5) -0.035(4) -0.007(3)
    F22A 0.162(8) 0.077(4) 0.114(6) -0.033(5) -0.012(6) 0.011(3)
    F33A 0.166(11) 0.090(7) 0.046(4) 0.043(7) -0.021(5) -0.009(4)
_geom_special_details
;
All e.s.d.'s (except the e.s.d. in the dihedral angle between two l.s. planes)
are estimated using the full covariance matrix. The cell e.s.d.'s are taken
into account individually in the estimation of e.s.d.'s in distances, angles
and torsion angles; correlations between e.s.d.'s in cell parameters are only
used when they are defined by crystal symmetry. An approximate (isotropic)
treatment of cell e.s.d.'s is used for estimating e.s.d.'s involving l.s.
planes.
;
loop_
    _geom_bond_atom_site_label_1
    _geom_bond_atom_site_label_2
    _geom_bond_site_symmetry_2
    _geom_bond_distance
    _geom_bond_publ_flag
    O1 C11 . 1.346(3) ?
    O1 C10 . 1.425(3) ?
    N1 C11 . 1.313(3) ?
    N1 C12 . 1.347(3) ?
    O2 C3 . 1.336(3) ?
    O2 C17 . 1.432(3) ?
    O3 C1 . 1.240(3) ?
    O4 C1 . 1.304(3) ?
    O4 H41 . 0.85(4) ?
    C1 C2 . 1.457(3) ?
    C2 C3 . 1.326(3) ?
    C2 C4 . 1.497(3) ?
    C3 H3 . 0.9300 ?
    C4 C9 . 1.387(3) ?
    C4 C5 . 1.394(3) ?
    C5 C6 . 1.392(3) ?
    C5 C10 . 1.505(3) ?
    C6 C7 . 1.376(4) ?
    C6 H6 . 0.9300 ?
    C7 C8 . 1.375(4) ?
    C7 H7 . 0.9300 ?
    C8 C9 . 1.375(4) ?
    C8 H8 . 0.9300 ?
    C9 H9 . 0.9300 ?
    C10 H10A . 0.9700 ?
    C10 H10B . 0.9700 ?
    C11 C15 . 1.396(3) ?
    C12 C13 . 1.370(4) ?
    C12 C16 . 1.482(4) ?
    C13 C14 . 1.384(4) ?
    C13 H13 . 0.9300 ?
    C14 C15 . 1.350(4) ?
    C14 H14 . 0.9300 ?
    C15 H15 . 0.9300 ?
    C16 F11A . 1.291(7) ?
    C16 F33A . 1.324(8) ?
    C16 F333 . 1.326(9) ?
    C16 F111 . 1.346(10) ?
    C16 F222 . 1.350(10) ?
    C16 F22A . 1.350(9) ?
    C17 H17A . 0.9600 ?
    C17 H17B . 0.9600 ?
    C17 H17C . 0.9600 ?
loop_
    _geom_angle_atom_site_label_1
    _geom_angle_atom_site_label_2
    _geom_angle_atom_site_label_3
    _geom_angle_site_symmetry_1
    _geom_angle_site_symmetry_3
    _geom_angle
    _geom_angle_publ_flag
    C11 O1 C10 . . 118.71(19) ?
    C11 N1 C12 . . 115.5(2) ?
    C3 O2 C17 . . 117.1(2) ?
    C1 O4 H41 . . 115(3) ?
    O3 C1 O4 . . 121.7(2) ?
    O3 C1 C2 . . 121.4(2) ?
    O4 C1 C2 . . 116.9(2) ?
    C3 C2 C1 . . 118.3(2) ?
    C3 C2 C4 . . 123.2(2) ?
    C1 C2 C4 . . 118.4(2) ?
    C2 C3 O2 . . 122.0(2) ?
    C2 C3 H3 . . 119.0 ?
    O2 C3 H3 . . 119.0 ?
    C9 C4 C5 . . 119.2(2) ?
    C9 C4 C2 . . 119.2(2) ?
    C5 C4 C2 . . 121.6(2) ?
    C6 C5 C4 . . 119.3(2) ?
    C6 C5 C10 . . 121.6(2) ?
    C4 C5 C10 . . 119.1(2) ?
    C7 C6 C5 . . 120.4(2) ?
    C7 C6 H6 . . 119.8 ?
    C5 C6 H6 . . 119.8 ?
    C8 C7 C6 . . 120.5(2) ?
    C8 C7 H7 . . 119.8 ?
    C6 C7 H7 . . 119.8 ?
    C7 C8 C9 . . 119.5(3) ?
    C7 C8 H8 . . 120.2 ?
    C9 C8 H8 . . 120.2 ?
    C8 C9 C4 . . 121.1(3) ?
    C8 C9 H9 . . 119.4 ?
    C4 C9 H9 . . 119.4 ?
    O1 C10 C5 . . 108.36(19) ?
    O1 C10 H10A . . 110.0 ?
    C5 C10 H10A . . 110.0 ?
    O1 C10 H10B . . 110.0 ?
    C5 C10 H10B . . 110.0 ?
    H10A C10 H10B . . 108.4 ?
    N1 C11 O1 . . 120.1(2) ?
    N1 C11 C15 . . 124.4(2) ?
    O1 C11 C15 . . 115.5(2) ?
    N1 C12 C13 . . 124.6(3) ?
    N1 C12 C16 . . 114.5(2) ?
    C13 C12 C16 . . 120.9(3) ?
    C12 C13 C14 . . 117.7(3) ?
    C12 C13 H13 . . 121.1 ?
    C14 C13 H13 . . 121.1 ?
    C15 C14 C13 . . 119.3(3) ?
    C15 C14 H14 . . 120.3 ?
    C13 C14 H14 . . 120.3 ?
    C14 C15 C11 . . 118.4(3) ?
    C14 C15 H15 . . 120.8 ?
    C11 C15 H15 . . 120.8 ?
    F11A C16 C12 . . 118.5(5) ?
    F33A C16 C12 . . 113.2(9) ?
    F333 C16 C12 . . 112.1(9) ?
    F111 C16 C12 . . 106.9(10) ?
    F222 C16 C12 . . 112(8) ?
    F22A C16 C12 . . 112(7) ?
    O2 C17 H17A . . 109.5 ?
    O2 C17 H17B . . 109.5 ?
    H17A C17 H17B . . 109.5 ?
    O2 C17 H17C . . 109.5 ?
    H17A C17 H17C . . 109.5 ?
    H17B C17 H17C . . 109.5 ?
loop_
    _geom_torsion_atom_site_label_1
    _geom_torsion_atom_site_label_2
    _geom_torsion_atom_site_label_3
    _geom_torsion_atom_site_label_4
    _geom_torsion_site_symmetry_1
    _geom_torsion_site_symmetry_2
    _geom_torsion_site_symmetry_3
    _geom_torsion_site_symmetry_4
    _geom_torsion
    _geom_torsion_publ_flag
    O3 C1 C2 C3 . . . . -179.2(2) ?
    O4 C1 C2 C3 . . . . 0.5(4) ?
    O3 C1 C2 C4 . . . . 4.4(4) ?
    O4 C1 C2 C4 . . . . -175.9(2) ?
    C1 C2 C3 O2 . . . . -179.9(2) ?
    C4 C2 C3 O2 . . . . -3.7(4) ?
    C17 O2 C3 C2 . . . . 179.1(2) ?
    C3 C2 C4 C9 . . . . -80.6(3) ?
    C1 C2 C4 C9 . . . . 95.6(3) ?
    C3 C2 C4 C5 . . . . 99.8(3) ?
    C1 C2 C4 C5 . . . . -84.0(3) ?
    C9 C4 C5 C6 . . . . -0.7(3) ?
    C2 C4 C5 C6 . . . . 178.9(2) ?
    C9 C4 C5 C10 . . . . 178.7(2) ?
    C2 C4 C5 C10 . . . . -1.7(3) ?
    C4 C5 C6 C7 . . . . 0.3(4) ?
    C10 C5 C6 C7 . . . . -179.1(2) ?
    C5 C6 C7 C8 . . . . 0.1(4) ?
    C6 C7 C8 C9 . . . . 0.1(4) ?
    C7 C8 C9 C4 . . . . -0.5(4) ?
    C5 C4 C9 C8 . . . . 0.8(4) ?
    C2 C4 C9 C8 . . . . -178.8(2) ?
    C11 O1 C10 C5 . . . . -179.7(2) ?
    C6 C5 C10 O1 . . . . 1.9(3) ?
    C4 C5 C10 O1 . . . . -177.5(2) ?
    C12 N1 C11 O1 . . . . -179.1(2) ?
    C12 N1 C11 C15 . . . . -0.2(4) ?
    C10 O1 C11 N1 . . . . -1.5(3) ?
    C10 O1 C11 C15 . . . . 179.5(2) ?
    C11 N1 C12 C13 . . . . -0.6(4) ?
    C11 N1 C12 C16 . . . . 177.8(3) ?
    N1 C12 C13 C14 . . . . 0.9(4) ?
    C16 C12 C13 C14 . . . . -177.4(3) ?
    C12 C13 C14 C15 . . . . -0.3(4) ?
    C13 C14 C15 C11 . . . . -0.5(4) ?
    N1 C11 C15 C14 . . . . 0.8(4) ?
    O1 C11 C15 C14 . . . . 179.7(2) ?
    N1 C12 C16 F11A . . . . 47.7(9) ?
    C13 C12 C16 F11A . . . . -133.9(8) ?
    N1 C12 C16 F33A . . . . 175.8(12) ?
    C13 C12 C16 F33A . . . . -5.8(13) ?
    N1 C12 C16 F333 . . . . -166.4(15) ?
    C13 C12 C16 F333 . . . . 12.1(16) ?
    N1 C12 C16 F111 . . . . 78.5(15) ?
    C13 C12 C16 F111 . . . . -103.0(16) ?
    N1 C12 C16 F222 . . . . -60(8) ?
    C13 C12 C16 F222 . . . . 119(9) ?
    N1 C12 C16 F22A . . . . -56(8) ?
    C13 C12 C16 F22A . . . . 123(8) ?
loop_
    _geom_hbond_atom_site_label_D
    _geom_hbond_atom_site_label_H
    _geom_hbond_atom_site_label_A
    _geom_hbond_site_symmetry_A
    _geom_hbond_distance_DH
    _geom_hbond_distance_HA
    _geom_hbond_distance_DA
    _geom_hbond_angle_DHA
    _geom_hbond_publ_flag
    O4 H41 O3 2_575 0.85(4) 1.78(4) 2.626(3) 174(4) yes
    C15 H15 O3 2_565 0.93 2.58 3.392(3) 146 yes
    C17 H17A F11A 2_675 0.96 2.41 3.135(14) 132 yes
_iucr_refine_instructions_details
;
TITL NRL3 in P-1
CELL  0.71073   7.4701  10.1619  11.8219   94.721  100.079  110.685
ZERR     2.00   0.0004   0.0005   0.0005    0.004    0.004    0.005
LATT   1
SFAC  C    H    N    O    F
UNIT  34   28   2    8    6
MERG   2
OMIT    -3.00  52.00
OMIT     2  -2   4
DFIX  1.35 0.01 C16 F111 C16 F11A C16 F222 C16 F22A C16 F333 C16 F33A
EADP F22A F222
FMAP   2
PLAN   10
ACTA
BOND   $H
CONF
LIST   4
L.S.   4
WGHT    0.066600    0.191200
FVAR       8.49737   0.46783
O1    4    0.311942    0.528623    0.056746    11.00000    0.06059    0.03382 =
         0.04822    0.00763    0.00071    0.01228
N1    3    0.508769    0.680923    0.223105    11.00000    0.04673    0.03855 =
         0.04226    0.00592    0.00349    0.01316
O2    4    0.521762    0.884945   -0.228243    11.00000    0.05511    0.04468 =
         0.07862    0.00739    0.03386    0.01589
O3    4   -0.008330    0.842780   -0.054590    11.00000    0.04803    0.03729 =
         0.08669   -0.00151    0.02818    0.01036
O4    4    0.223498    1.054058   -0.050399    11.00000    0.05401    0.03215 =
         0.08824   -0.00303    0.03013    0.01252
C1    1    0.146468    0.916041   -0.080425    11.00000    0.04050    0.03102 =
         0.04596    0.00199    0.00543    0.01212
C2    1    0.251224    0.851470   -0.145376    11.00000    0.03967    0.03121 =
         0.04074    0.00686    0.00892    0.01407
C3    1    0.417242    0.935834   -0.168930    11.00000    0.04945    0.03527 =
         0.05053    0.00720    0.01413    0.01922
AFIX  43
H3    2    0.462235    1.033288   -0.143410    11.00000   -1.20000
AFIX   0
C4    1    0.160108    0.694582   -0.188342    11.00000    0.03079    0.03573 =
         0.04181    0.00204    0.01079    0.01325
C5    1    0.182212    0.595925   -0.117429    11.00000    0.03541    0.03490 =
         0.04043    0.00298    0.01245    0.01126
C6    1    0.091597    0.451227   -0.161105    11.00000    0.04371    0.03339 =
         0.05019    0.00628    0.01328    0.00902
AFIX  43
H6    2    0.105191    0.384717   -0.114210    11.00000   -1.20000
AFIX   0
C7    1   -0.018001    0.405957   -0.273261    11.00000    0.04817    0.03564 =
         0.05456   -0.00784    0.01083    0.00440
AFIX  43
H7    2   -0.078094    0.309021   -0.301638    11.00000   -1.20000
AFIX   0
C8    1   -0.039302    0.502973   -0.343656    11.00000    0.04872    0.05488 =
         0.04551   -0.00700   -0.00044    0.01643
AFIX  43
H8    2   -0.113577    0.471967   -0.419390    11.00000   -1.20000
AFIX   0
C9    1    0.049996    0.646230   -0.301314    11.00000    0.05084    0.04877 =
         0.04504    0.00585    0.00516    0.02350
AFIX  43
H9    2    0.036309    0.711766   -0.349239    11.00000   -1.20000
AFIX   0
C10   1    0.305316    0.648661    0.004312    11.00000    0.04755    0.03151 =
         0.04535    0.00675    0.00787    0.00882
AFIX  23
H10A  2    0.436858    0.711442    0.002308    11.00000   -1.20000
H10B  2    0.248573    0.701535    0.049068    11.00000   -1.20000
AFIX   0
C11   1    0.414095    0.550696    0.166866    11.00000    0.03970    0.03840 =
         0.04264    0.00983    0.01113    0.01315
C12   1    0.608697    0.691731    0.332202    11.00000    0.05317    0.04421 =
         0.04899    0.00619    0.00481    0.01985
C13   1    0.614839    0.578357    0.385707    11.00000    0.05471    0.06003 =
         0.04539    0.01465    0.00691    0.02664
AFIX  43
H13   2    0.684848    0.591785    0.461739    11.00000   -1.20000
AFIX   0
C14   1    0.513283    0.443161    0.322722    11.00000    0.05848    0.04668 =
         0.05865    0.02131    0.01729    0.02438
AFIX  43
H14   2    0.514232    0.363435    0.355829    11.00000   -1.20000
AFIX   0
C15   1    0.412780    0.428184    0.212687    11.00000    0.05373    0.03723 =
         0.05400    0.00857    0.01230    0.01611
AFIX  43
H15   2    0.344354    0.338410    0.168520    11.00000   -1.20000
AFIX   0
C16   1    0.720431    0.839944    0.392260    11.00000    0.10364    0.05752 =
         0.06125    0.00474   -0.01748    0.01431
C17   1    0.697045    0.986207   -0.250076    11.00000    0.05855    0.06806 =
         0.08573    0.01968    0.03350    0.01712
AFIX 137
H17A  2    0.663516    1.033576   -0.312708    11.00000   -1.50000
H17B  2    0.778974    0.937848   -0.270851    11.00000   -1.50000
H17C  2    0.766167    1.055093   -0.181307    11.00000   -1.50000
AFIX   0
PART    1
F111  5    0.590777    0.888009    0.428924    21.00000    0.26676    0.10801 =
         0.14208   -0.05983   -0.06106    0.13631
F222  5    0.854178    0.913875    0.334454    21.00000    0.16173    0.07736 =
         0.11425    0.01134   -0.01169   -0.03251
F333  5    0.848033    0.846082    0.487790    21.00000    0.12094    0.05972 =
         0.10064    0.00596   -0.06738    0.00182
PART    2
F11A  5    0.632917    0.929151    0.389094   -21.00000    0.14417    0.03874 =
         0.11120   -0.00657   -0.03456    0.04161
F22A  5    0.845442    0.916346    0.330698   -21.00000    0.16173    0.07736 =
         0.11425    0.01134   -0.01169   -0.03251
F33A  5    0.806488    0.847443    0.501789   -21.00000    0.16648    0.09018 =
         0.04602   -0.00895   -0.02140    0.04278
PART    0
H41   2    0.159698    1.088261   -0.012418    11.00000    0.10063
HKLF    4
END
;
data_New_Global_Publ_Block
_journal_date_recd_electronic     2012-09-24
_journal_date_accepted     2012-10-09
_journal_name_full     'Acta Crystallographica, Section E'
_journal_year     2012
_journal_volume     68
_journal_issue     11
_journal_page_first     o3163
_journal_page_last     o3163
_journal_paper_category     QO
_journal_paper_doi     10.1107/S1600536812042316
_journal_coeditor_code     GK2523
_publ_contact_author_name     'Rajni Kant'
_publ_contact_author_address
;
Post-Graduate Department of Physics & Electronics,
University of Jammu,
Jammu Tawi - 180 006,
India
;
_publ_contact_author_email     'rkvk.paper11@gmail.com'
_publ_contact_author_fax     '+911912432051'
_publ_contact_author_phone     '+919419194375'
_publ_section_title
;
3-Methoxy-2-[2-({[6-(trifluoromethyl)pyridin-2-yl]oxy}methyl)phenyl]prop-2-enoic
acid
;
_publ_section_title_footnote     .
loop_
    _publ_author_name
    _publ_author_footnote
    _publ_author_address
    'Kant, Rajni' .
;
X-ray Crystallography Laboratory,
Post-Graduate Department of Physics & Electronics,
University of Jammu, Jammu Tawi 180 006, India
;
    'Gupta, Vivek K.' .
;
X-ray Crystallography Laboratory,
Post-Graduate Department of Physics & Electronics,
University of Jammu, Jammu Tawi 180 006, India
;
    'Kapoor, Kamini' .
;
X-ray Crystallography Laboratory,
Post-Graduate Department of Physics & Electronics,
University of Jammu, Jammu Tawi 180 006, India
;
    'Shripanavar, Chetan S. ' .
;
National Research Centre for Grapes, Pune 412307, India
;
    ' Deshmukh, Madhukar B.' .
;
Department of Chemistry, Shivaji University, Kolhapur, 416 004, India
;
    'Kaushik Banerjee' .
;
National Research Centre for Grapes, Pune 412307, India
;
_publ_section_synopsis     .
