# Supplementary material for: 3-Meth­oxy-2-[2-({[6-(trifluoro­meth­yl)pyridin-2-yl]­oxy}meth­yl)phen­yl]prop-2-enoic acid
Source: Acta Crystallogr Sect E Struct Rep Online. 2012 Oct 20;68(Pt 11):o3163. doi: 10.1107/S1600536812042316 (PMC3515258; doi:10.1107/S1600536812042316)
Supplement: Supplementary file 2 [file e-68-o3163-Isup2.hkl]

#
# h,k,l, Fc-squared, Fo-squared, sigma(Fo-squared) and status flag
#
data_I
_shelx_title ' NRL3 in P-1'
_shelx_refln_list_code          4
_shelx_F_calc_maximum      111.46
_exptl_crystal_F_000       364.00
_reflns_d_resolution_high  0.8108
 
loop_
 _symmetry_equiv_pos_as_xyz
 'x, y, z'
 '-x, -y, -z'
 
_cell_length_a     7.4701
_cell_length_b    10.1619
_cell_length_c    11.8219
_cell_angle_alpha  94.721
_cell_angle_beta  100.079
_cell_angle_gamma 110.685
 
_shelx_F_squared_multiplier     1.000
 
loop_
 _refln_index_h
 _refln_index_k
 _refln_index_l
 _refln_F_squared_calc
 _refln_F_squared_meas
 _refln_F_squared_sigma
 _refln_observed_status
   2   0   0      161.50      194.62      3.16 o
   3   0   0       31.78       33.94      2.25 o
   4   0   0       79.79       75.60      3.38 o
   5   0   0       22.91       14.09      2.98 o
   6   0   0       31.15       27.69      5.42 o
   7   0   0       16.10       15.99      5.76 o
   8   0   0        0.33        6.12      3.74 o
  -8   1   0        0.21        2.49      3.92 o
  -7   1   0        3.52        2.08      3.42 o
  -6   1   0        0.91        6.99      4.59 o
  -5   1   0        6.39       12.19      3.93 o
  -4   1   0        3.08        4.73      2.08 o
  -3   1   0      143.67      113.57      2.86 o
  -2   1   0     3555.70     3738.03     18.13 o
   1   1   0       28.14       43.03      2.25 o
   2   1   0      482.50      437.55      6.67 o
   3   1   0      736.37      721.76      8.10 o
   4   1   0      128.64      120.78      3.64 o
   5   1   0        0.74        2.60      2.32 o
   6   1   0        1.40       -3.30      2.52 o
   7   1   0       18.63       28.34      5.01 o
   8   1   0       32.16       56.05      7.60 o
  -8   2   0        6.04        4.81      3.49 o
  -7   2   0      156.58      161.30      8.52 o
  -6   2   0       14.89       18.12      2.90 o
  -5   2   0       14.26       11.12      1.85 o
  -4   2   0       28.73       30.86      1.91 o
  -3   2   0        0.81        0.78      0.92 o
  -2   2   0      386.30      364.35      4.93 o
  -1   2   0     1249.36     1256.47      5.13 o
   0   2   0     4595.48     4461.28     17.49 o
   1   2   0     2880.93     2928.40     17.99 o
   2   2   0      569.54      609.97      6.07 o
   3   2   0      124.10      132.25      3.94 o
   4   2   0       21.62       30.49      3.80 o
   5   2   0        0.92        3.44      3.10 o
   6   2   0       10.71        7.86      2.98 o
   7   2   0       64.68       50.66      5.05 o
  -8   3   0       46.20       52.91      5.66 o
  -7   3   0       34.22       39.38      4.66 o
  -6   3   0       16.43       15.31      2.12 o
  -5   3   0        0.19       -0.10      1.42 o
  -4   3   0      154.36      147.33      3.73 o
  -3   3   0        3.55        4.50      0.85 o
  -2   3   0       42.65       54.88      1.26 o
  -1   3   0        2.51       12.10      1.67 o
   0   3   0      206.25      241.41      4.34 o
   1   3   0      902.64      934.99      8.11 o
   2   3   0      123.95      121.65      4.05 o
   3   3   0       55.03       63.44      3.73 o
   4   3   0        8.10       31.93     11.12 o
   5   3   0        0.22        8.75      5.06 o
   6   3   0        3.21        5.36      3.37 o
   7   3   0        1.73        0.24      6.60 o
  -9   4   0        2.15        2.48      3.84 o
  -8   4   0       53.49       64.20      6.05 o
  -7   4   0        0.06       -4.13      2.92 o
  -6   4   0        3.37        0.61      1.53 o
  -5   4   0        0.33        0.61      1.35 o
  -4   4   0      157.49      149.28      3.50 o
  -3   4   0        6.67       10.09      0.95 o
  -2   4   0      716.09      730.23      6.86 o
  -1   4   0        5.55        9.10      0.97 o
   0   4   0     1815.65     1991.59     21.84 o
   1   4   0      136.89      135.50      4.49 o
   2   4   0        4.41        7.31      2.59 o
   3   4   0      271.30      280.51      8.67 o
   4   4   0        1.99        3.15      3.87 o
   5   4   0       30.04       38.57      6.13 o
   6   4   0       22.65       17.65      4.77 o
  -9   5   0        3.79        5.43      3.29 o
  -8   5   0       13.23       13.02      3.47 o
  -7   5   0       11.93        9.00      2.86 o
  -6   5   0       10.52        8.62      1.82 o
  -5   5   0       92.77      105.04      3.08 o
  -4   5   0      195.99      211.28      3.62 o
  -3   5   0       48.27       45.95      2.02 o
  -2   5   0        0.02        1.73      0.81 o
  -1   5   0      292.37      314.20      5.23 o
   0   5   0      672.21      697.83      8.80 o
   1   5   0        2.41        6.80      2.41 o
   2   5   0       76.64       78.42      5.61 o
   3   5   0      221.53      222.79      8.57 o
   4   5   0        2.02        2.80      3.62 o
   5   5   0        3.73       24.72      8.50 o
   6   5   0       10.22       13.06      4.53 o
  -9   6   0        0.14       -0.28      3.27 o
  -8   6   0        0.00        0.68      2.87 o
  -7   6   0        0.30       -0.07      2.02 o
  -6   6   0        5.12        7.26      1.88 o
  -5   6   0      196.55      175.29      7.56 o
  -4   6   0      304.65      295.13      8.53 o
  -3   6   0       12.51       14.88      1.41 o
  -2   6   0       18.72       24.39      1.57 o
  -1   6   0      257.00      279.93      6.89 o
   0   6   0        0.01        3.45      2.45 o
   1   6   0        1.72        3.65      2.35 o
   2   6   0        0.35       -4.24      3.98 o
   3   6   0      356.63      349.56     11.34 o
   4   6   0       80.52       84.01      7.82 o
   5   6   0       15.30       15.41      5.21 o
  -8   7   0       11.12       12.15      3.71 o
  -7   7   0        0.51        0.70      2.31 o
  -6   7   0       29.53       38.72      3.26 o
  -5   7   0       16.04       25.12      3.59 o
  -4   7   0       22.28       25.27      2.14 o
  -3   7   0       85.36       77.69      3.07 o
  -2   7   0      339.46      319.31      6.14 o
  -1   7   0       12.40        8.09      2.11 o
   0   7   0       60.79       67.15      4.88 o
   1   7   0       22.44       19.48      4.03 o
   2   7   0        2.40       -1.74      3.83 o
   3   7   0        0.64        2.28      3.41 o
   4   7   0        2.39        6.92      4.50 o
   5   7   0        1.89        3.91      4.98 o
  -8   8   0        0.11        2.27      5.88 o
  -7   8   0        0.02        0.39      2.86 o
  -6   8   0        2.00        5.14      2.22 o
  -5   8   0       81.06       93.35      4.82 o
  -4   8   0      195.84      192.53      5.93 o
  -3   8   0       48.35       45.07      2.37 o
  -2   8   0       59.90       62.47      3.23 o
  -1   8   0      254.12      274.09      7.48 o
   0   8   0      243.58      245.70      8.69 o
   1   8   0        0.30       -1.54      5.47 o
   2   8   0       25.73       20.99      4.24 o
   3   8   0       26.20       30.71      4.94 o
   4   8   0        1.61       -0.15      5.73 o
  -8   9   0        0.48       -2.97      4.93 o
  -7   9   0        4.33       -1.88      6.08 o
  -6   9   0        5.03        6.46      3.92 o
  -5   9   0      172.03      180.69      7.43 o
  -4   9   0      105.63      104.10      5.71 o
  -3   9   0       40.25       42.63      3.32 o
  -2   9   0      522.53      520.87      9.28 o
  -1   9   0      220.81      224.78      7.36 o
   0   9   0        2.55        5.43      5.70 o
   1   9   0       35.86       26.23      6.19 o
   2   9   0       11.14       14.79      5.09 o
   3   9   0        6.65       17.03      7.54 o
  -7  10   0        0.03        2.26      6.03 o
  -6  10   0       17.08       20.98      6.73 o
  -5  10   0        5.31        1.62      2.40 o
  -4  10   0       52.59       47.51      4.20 o
  -3  10   0        0.84        0.57      1.90 o
  -2  10   0       11.76       13.96      2.58 o
  -1  10   0       15.87        9.01      3.46 o
   0  10   0       32.88       25.34      7.04 o
   1  10   0        0.35        1.41      7.41 o
   2  10   0       34.56       40.62      7.07 o
  -6  11   0        9.68       12.76      5.36 o
  -5  11   0        4.13        1.48      2.53 o
  -4  11   0       24.29       23.43      3.78 o
  -3  11   0       15.61       16.68      3.87 o
  -2  11   0        1.21       -2.39      3.04 o
  -1  11   0        6.65        6.22      3.37 o
   0  11   0        5.17        2.63      3.27 o
  -5  12   0        3.67        2.46      4.35 o
  -4  12   0        4.77        1.76      4.04 o
  -3  12   0        6.19        5.51      3.45 o
  -2  12   0        1.85       -0.61      3.50 o
  -1  12   0       12.33        7.21      3.70 o
   1 -12   1        1.29       -0.54      3.06 o
   2 -12   1        9.37        9.28      3.69 o
   3 -12   1        0.02        1.38      3.16 o
   4 -12   1        0.88        3.45      3.24 o
   5 -12   1       14.08       14.17      3.57 o
  -1 -11   1        1.52        7.42      5.37 o
   0 -11   1        0.04       -0.65      2.79 o
   1 -11   1        0.98       -0.75      3.05 o
   2 -11   1        3.36       -0.38      3.19 o
   3 -11   1       13.20       10.17      2.81 o
   4 -11   1        0.00       -1.34      2.44 o
   5 -11   1        9.57        9.21      3.12 o
   6 -11   1        4.96        0.83      4.58 o
  -2 -10   1        1.27       11.70      5.35 o
  -1 -10   1       12.17        7.44      4.57 o
   0 -10   1       11.97       10.18      3.18 o
   1 -10   1        1.73        1.70      2.50 o
   2 -10   1       40.24       41.98      3.73 o
   3 -10   1       42.89       41.60      3.81 o
   4 -10   1       46.51       35.73      3.89 o
   5 -10   1      175.80      172.86      8.37 o
   6 -10   1        3.80        0.38      4.89 o
   7 -10   1        0.15       -0.51      4.68 o
  -3  -9   1        0.82       11.06      5.57 o
  -2  -9   1       26.85       39.18      6.40 o
  -1  -9   1       10.15        9.10      3.92 o
   0  -9   1        4.69        2.26      5.30 o
   1  -9   1       52.71       49.12      3.82 o
   2  -9   1      213.92      186.84      6.86 o
   3  -9   1      274.71      281.20      8.32 o
   4  -9   1        4.72        1.85      2.10 o
   5  -9   1       82.53       85.05      5.23 o
   6  -9   1       16.59       11.81      3.51 o
   7  -9   1        4.56        0.81      4.38 o
   8  -9   1        3.48        4.96      4.60 o
  -4  -8   1       18.17       26.48      6.03 o
  -3  -8   1        6.40       13.49      3.83 o
  -2  -8   1        0.98        3.36      3.11 o
  -1  -8   1        0.00        2.82      5.37 o
   0  -8   1        0.14       10.17      7.33 o
   1  -8   1      131.46      120.92      5.26 o
   2  -8   1      155.96      168.87      5.15 o
   3  -8   1        0.05        1.10      1.90 o
   4  -8   1        8.68        7.13      2.33 o
   5  -8   1       11.06        8.99      3.80 o
   6  -8   1        0.09       -2.38      2.93 o
   7  -8   1        0.01        1.69      2.84 o
   8  -8   1        2.32        3.56      3.19 o
  -5  -7   1       20.05       30.34      5.64 o
  -4  -7   1        5.65        3.90      4.29 o
  -3  -7   1       82.35       93.59      7.06 o
  -2  -7   1       16.19       17.05      3.62 o
  -1  -7   1      324.58      296.68     10.45 o
   0  -7   1      126.41      119.12      7.62 o
   1  -7   1      203.54      181.48      5.87 o
   2  -7   1      454.62      447.54      6.87 o
   3  -7   1       49.93       50.71      2.93 o
   4  -7   1        0.53        1.38      2.07 o
   5  -7   1       34.90       26.69      4.70 o
   6  -7   1       10.64        6.40      2.35 o
   7  -7   1        4.01        2.37      2.52 o
   8  -7   1        9.85       11.38      3.65 o
  -5  -6   1       31.37       49.29      6.85 o
  -4  -6   1        0.16        4.93      4.03 o
  -3  -6   1      264.42      251.64      9.96 o
  -2  -6   1       56.92       49.52      4.82 o
  -1  -6   1       51.72       45.46      3.97 o
   0  -6   1        8.13        8.75      3.39 o
   1  -6   1        0.01        2.13      1.44 o
   2  -6   1        0.05        0.75      0.90 o
   3  -6   1      414.30      434.63      6.71 o
   4  -6   1      125.41      122.28      4.95 o
   5  -6   1       37.64       33.82      3.21 o
   6  -6   1        2.40        2.48      1.78 o
   7  -6   1        4.98        3.43      2.87 o
   8  -6   1        0.67        1.30      3.02 o
  -6  -5   1        1.17        3.98      4.03 o
  -5  -5   1        9.47       13.97      4.87 o
  -4  -5   1        4.38        5.47      3.46 o
  -3  -5   1       88.68       84.93      5.92 o
  -2  -5   1        0.42        3.54      2.68 o
  -1  -5   1       51.55       55.58      3.72 o
   0  -5   1      261.49      280.75      7.23 o
   1  -5   1      121.98      123.41      2.98 o
   2  -5   1      648.67      657.51      7.47 o
   3  -5   1      725.77      781.99     10.25 o
   4  -5   1        0.04        1.92      0.98 o
   5  -5   1      159.58      164.00      4.75 o
   6  -5   1        1.56        3.85      1.78 o
   7  -5   1        0.02       -4.26      2.85 o
   8  -5   1       53.33       55.58      5.73 o
  -7  -4   1        5.62        3.61      7.48 o
  -6  -4   1       21.66       21.23      4.86 o
  -5  -4   1       21.15       19.06      4.14 o
  -4  -4   1       23.67       19.22      3.91 o
  -3  -4   1      190.35      187.75      6.44 o
  -2  -4   1        4.26        3.66      2.01 o
  -1  -4   1      218.06      239.18      5.81 o
   0  -4   1        4.94        5.83      1.58 o
   1  -4   1       48.40       50.52      1.71 o
   2  -4   1      170.60      179.74      2.83 o
   3  -4   1       46.31       47.62      1.90 o
   4  -4   1      676.59      666.25      8.52 o
   5  -4   1        5.94        7.70      1.40 o
   6  -4   1       14.48        7.45      1.79 o
   7  -4   1        8.35        7.90      2.77 o
   8  -4   1       65.03       69.28      6.36 o
  -7  -3   1       10.96       11.36      4.06 o
  -6  -3   1        8.80       11.05      4.69 o
  -5  -3   1      107.85       95.47      9.32 o
  -4  -3   1      101.73      117.99      6.40 o
  -3  -3   1     1111.19     1208.61     12.69 o
  -2  -3   1       79.80       79.48      3.34 o
  -1  -3   1      154.93      150.70      3.12 o
   0  -3   1      118.75      134.98      2.88 o
   1  -3   1     3469.34     3446.84     23.06 o
   2  -3   1       86.10       91.62      1.85 o
   3  -3   1      525.17      548.81      6.53 o
   4  -3   1        2.02        1.75      1.09 o
   5  -3   1       25.61       32.25      2.45 o
   6  -3   1       74.97       77.96      3.26 o
   7  -3   1        2.03       -1.50      2.76 o
   8  -3   1        4.47        6.83      3.57 o
  -7  -2   1        0.11        4.42      4.25 o
  -6  -2   1       39.62       33.11      4.26 o
  -5  -2   1        0.30        4.76      4.47 o
  -4  -2   1       56.45       66.51      3.56 o
  -3  -2   1       61.58       61.85      3.13 o
  -2  -2   1       62.86       55.07      2.00 o
  -1  -2   1       22.24       14.25      1.48 o
   0  -2   1     1034.85     1069.67     10.52 o
   1  -2   1     2358.80     2249.89     10.41 o
   2  -2   1        0.01        1.27      0.77 o
   3  -2   1       97.49      104.36      2.75 o
   4  -2   1        6.82       10.21      1.52 o
   5  -2   1       36.85       28.71      2.38 o
   6  -2   1        3.78        3.95      2.38 o
   7  -2   1        1.07        1.69      3.27 o
   8  -2   1        1.09        1.72      3.43 o
  -8  -1   1        1.00        5.91      4.03 o
  -7  -1   1       11.54        6.91      4.09 o
  -6  -1   1       22.58       17.67      3.37 o
  -5  -1   1        1.78        3.55      2.08 o
  -4  -1   1      237.50      229.31      8.71 o
  -3  -1   1      304.53      302.16      6.60 o
  -2  -1   1      472.37      450.59      4.44 o
  -1  -1   1     3241.57     3653.49     28.31 o
   1  -1   1       74.50       44.70      1.15 o
   2  -1   1      474.20      445.85      6.01 o
   3  -1   1        7.71        7.55      1.54 o
   4  -1   1      287.96      298.75      7.00 o
   5  -1   1      343.33      332.19     17.86 o
   6  -1   1       27.80       40.83      5.53 o
   7  -1   1        2.13        5.33      4.08 o
   8  -1   1       13.76       13.13      4.20 o
  -8   0   1        0.49        6.35      4.05 o
  -7   0   1       55.56       65.92      5.42 o
  -6   0   1        0.21        3.17      5.59 o
  -5   0   1       48.66       49.24      2.50 o
  -4   0   1      505.76      508.37      6.64 o
  -3   0   1       20.19       26.55      1.60 o
  -2   0   1     2124.46     2112.03     13.74 o
   1   0   1     2636.08     2782.88     27.10 o
   2   0   1      107.83       94.65      2.99 o
   3   0   1       50.70       46.79      2.27 o
   4   0   1        0.36        2.35      1.75 o
   5   0   1       31.87       29.50      2.51 o
   6   0   1       11.85        5.25      3.33 o
   7   0   1        1.26       -3.00      3.88 o
   8   0   1        2.84       13.22      4.49 o
  -8   1   1        0.27       -0.35      2.97 o
  -7   1   1        0.32        2.58      2.97 o
  -6   1   1       21.91       22.92      5.27 o
  -5   1   1      132.91      135.79      4.16 o
  -4   1   1      344.54      337.46      5.31 o
  -3   1   1       10.25       14.33      1.49 o
  -2   1   1     1645.32     1859.80     11.80 o
   1   1   1     3913.99     3816.25     34.98 o
   2   1   1       56.98       50.93      1.99 o
   3   1   1       26.92       27.17      2.54 o
   4   1   1        3.65        8.20      3.77 o
   5   1   1        8.78        5.53      3.58 o
   6   1   1        7.34        3.71      2.66 o
   7   1   1       22.82       26.52      4.91 o
  -8   2   1        4.01        0.59      3.40 o
  -7   2   1       21.86       18.69      3.36 o
  -6   2   1        0.67        0.26      2.21 o
  -5   2   1       22.49       18.45      1.71 o
  -4   2   1       32.59       45.58      2.38 o
  -3   2   1      464.56      521.25      6.21 o
  -2   2   1     6587.81     6521.76     58.29 o
  -1   2   1      515.99      450.70      3.22 o
   0   2   1        7.63        7.79      0.85 o
   1   2   1      123.80      103.97      2.45 o
   2   2   1       99.63      105.19      2.82 o
   3   2   1        7.80        9.02      1.82 o
   4   2   1      235.26      234.41      6.45 o
   5   2   1        1.06        1.81      2.24 o
   6   2   1       16.47       23.00      3.46 o
   7   2   1       19.11        6.04      4.02 o
  -9   3   1        0.63       -4.86      4.04 o
  -8   3   1       72.34       56.76      5.75 o
  -7   3   1       42.35       41.44      4.67 o
  -6   3   1       21.49       18.85      3.64 o
  -5   3   1       75.42       61.36      2.89 o
  -4   3   1        0.42        0.82      0.81 o
  -3   3   1     1321.43     1398.18      8.02 o
  -2   3   1      442.64      413.34      4.34 o
  -1   3   1        0.10        1.49      0.78 o
   0   3   1      154.57      153.69      2.68 o
   1   3   1     1974.61     2066.59     15.07 o
   2   3   1      839.78      884.34      9.31 o
   3   3   1      147.30      131.70      4.66 o
   4   3   1      174.81      185.66      7.89 o
   5   3   1       20.11       28.09      3.16 o
   6   3   1        3.32        3.30      3.68 o
   7   3   1       12.75       10.11      4.49 o
  -9   4   1        1.13       -2.80      3.80 o
  -8   4   1        9.73        6.55      3.49 o
  -7   4   1       66.15       70.73      5.70 o
  -6   4   1       31.91       33.15      2.39 o
  -5   4   1        5.30        2.75      1.07 o
  -4   4   1      118.39      102.88      2.84 o
  -3   4   1     1308.27     1352.96      8.27 o
  -2   4   1       24.19       19.30      1.07 o
  -1   4   1        8.43        5.74      0.96 o
   0   4   1       93.13       79.83      2.70 o
   1   4   1     2008.80     2277.53     16.93 o
   2   4   1       56.46       59.07      3.51 o
   3   4   1       11.49        4.15      2.52 o
   4   4   1        2.09        1.02      4.46 o
   5   4   1       15.17       21.89      5.50 o
   6   4   1        9.50       11.55      4.71 o
  -9   5   1        0.58        5.09      3.46 o
  -8   5   1        0.15        1.13      2.91 o
  -7   5   1       55.92       65.46      6.30 o
  -6   5   1       47.77       51.17      3.23 o
  -5   5   1       59.28       54.53      2.11 o
  -4   5   1       45.37       43.17      1.78 o
  -3   5   1        2.59        2.20      0.77 o
  -2   5   1      181.77      199.55      3.48 o
  -1   5   1     1837.85     1946.82     13.45 o
   0   5   1      142.75      140.18      4.13 o
   1   5   1        5.02        6.24      1.87 o
   2   5   1       31.38       40.17      4.30 o
   3   5   1       64.42       61.62      4.52 o
   4   5   1        7.24       10.71      4.11 o
   5   5   1       14.25       16.40      5.77 o
   6   5   1        0.61        5.63      4.25 o
  -9   6   1        0.09       -3.40      4.53 o
  -8   6   1       32.50       35.06      5.23 o
  -7   6   1        0.05       -0.06      2.26 o
  -6   6   1      163.03      154.57      5.36 o
  -5   6   1       69.03       76.90      2.58 o
  -4   6   1      178.70      184.79      4.04 o
  -3   6   1       21.60       19.40      1.55 o
  -2   6   1       28.13       30.82      1.75 o
  -1   6   1      182.05      173.81      4.81 o
   0   6   1        0.52        3.02      1.70 o
   1   6   1      314.02      332.16      7.50 o
   2   6   1        0.12        4.27      2.89 o
   3   6   1       41.65       41.80      4.57 o
   4   6   1       67.57       66.76      7.20 o
   5   6   1        2.26        5.07      4.68 o
  -8   7   1        0.08        1.80      3.56 o
  -7   7   1        8.17        9.79      2.43 o
  -6   7   1        2.47        1.41      2.04 o
  -5   7   1        3.55        5.14      1.34 o
  -4   7   1       12.26       12.05      1.52 o
  -3   7   1       44.88       43.01      2.23 o
  -2   7   1      238.04      250.78      5.43 o
  -1   7   1       13.84        9.69      2.42 o
   0   7   1        8.77       17.08      3.09 o
   1   7   1       18.45       32.84      6.56 o
   2   7   1       13.76        7.80      3.54 o
   3   7   1       45.87       38.79      4.97 o
   4   7   1       24.25       28.52      5.74 o
  -8   8   1        7.75        8.68      4.35 o
  -7   8   1        3.60        3.69      3.23 o
  -6   8   1        0.08        3.92      2.13 o
  -5   8   1       43.90       42.46      3.39 o
  -4   8   1       16.55       20.26      2.45 o
  -3   8   1      139.94      133.58      4.49 o
  -2   8   1        0.00       -0.53      1.70 o
  -1   8   1       39.82       41.41      3.81 o
   0   8   1       55.26       60.52      4.67 o
   1   8   1      106.80      107.42      6.25 o
   2   8   1       25.36       16.66      5.06 o
   3   8   1        3.89        2.10      4.52 o
   4   8   1        0.02        3.69      6.46 o
  -8   9   1        3.24       10.05      5.18 o
  -7   9   1        3.95        4.58      3.16 o
  -6   9   1        5.57       10.46      4.64 o
  -5   9   1       65.02       65.42      5.16 o
  -4   9   1      487.81      481.15     10.25 o
  -3   9   1        0.16       -0.04      2.03 o
  -2   9   1       56.30       53.51      3.43 o
  -1   9   1       13.47       12.71      2.55 o
   0   9   1       18.59       20.62      4.58 o
   1   9   1       25.35       16.85      4.89 o
   2   9   1        3.35        2.33      4.46 o
   3   9   1       11.72       14.34      5.66 o
  -7  10   1        0.98        7.22     11.81 o
  -6  10   1        0.25        6.39      4.33 o
  -5  10   1       35.94       41.18      4.48 o
  -4  10   1       20.84       20.11      3.19 o
  -3  10   1       52.76       61.69      4.30 o
  -2  10   1        6.90        5.48      2.52 o
  -1  10   1       28.67       30.08      4.14 o
   0  10   1       42.49       58.76      6.60 o
   1  10   1        4.05        7.25     10.16 o
   2  10   1        5.30       -0.09      4.97 o
  -6  11   1       22.11       20.44      4.75 o
  -5  11   1        4.51        2.96      3.49 o
  -4  11   1       67.73       70.70      5.94 o
  -3  11   1        8.46        7.97      2.94 o
  -2  11   1        1.67        4.11      2.77 o
  -1  11   1        7.58        8.87      2.92 o
   0  11   1        1.86        7.90      5.01 o
  -5  12   1       13.50       14.56      4.30 o
  -4  12   1        1.06        5.75      2.99 o
  -3  12   1        0.12        1.84      3.02 o
  -2  12   1        0.35       -5.26      3.51 o
   1 -12   2        6.55        8.09      3.43 o
   2 -12   2        0.00       -1.30      2.90 o
   3 -12   2        0.10       -1.75      2.85 o
   4 -12   2        0.70        4.35      2.97 o
   5 -12   2        5.11        9.49      3.36 o
  -1 -11   2       13.09       29.59      6.45 o
   0 -11   2        1.48        0.12      2.64 o
   1 -11   2       28.76       30.45      3.93 o
   2 -11   2       17.33       19.55      3.46 o
   3 -11   2        3.04        2.38      2.42 o
   4 -11   2        2.38        0.65      2.60 o
   5 -11   2       53.83       56.73      5.53 o
   6 -11   2        5.15       11.22      7.76 o
  -2 -10   2        7.41       27.64      6.48 o
  -1 -10   2        7.47       12.68      3.81 o
   0 -10   2       42.49       42.77      4.33 o
   1 -10   2        3.82        3.40      2.36 o
   2 -10   2       34.25       30.81      3.50 o
   3 -10   2        0.08        1.54      2.36 o
   4 -10   2        2.46        3.79      2.44 o
   5 -10   2       18.05       14.74      4.11 o
   6 -10   2       41.39       39.47      4.36 o
   7 -10   2       23.09       25.47      6.21 o
  -3  -9   2       10.68       17.21      6.56 o
  -2  -9   2       39.12       50.92      6.66 o
  -1  -9   2       50.41       57.04      5.93 o
   0  -9   2      462.38      438.68     10.48 o
   1  -9   2        2.78        3.29      2.34 o
   2  -9   2        4.56        3.71      2.29 o
   3  -9   2       41.87       43.02      3.89 o
   4  -9   2       53.91       49.73      4.52 o
   5  -9   2       20.83       21.24      3.63 o
   6  -9   2        5.22        7.85      2.75 o
   7  -9   2        3.69        7.73      3.46 o
   8  -9   2        1.64        9.69      6.58 o
  -4  -8   2        3.99        3.40      4.85 o
  -3  -8   2        8.67       11.82      3.68 o
  -2  -8   2       30.65       35.86      5.79 o
  -1  -8   2      158.88      148.47      8.26 o
   0  -8   2      256.05      228.89      7.18 o
   1  -8   2       31.51       33.95      3.35 o
   2  -8   2        0.59       -1.47      1.95 o
   3  -8   2        0.95        2.10      1.99 o
   4  -8   2       10.42       10.85      2.95 o
   5  -8   2        0.41        0.36      2.53 o
   6  -8   2        0.09        0.55      2.12 o
   7  -8   2        4.10        7.64      2.90 o
   8  -8   2        0.40        0.10      3.08 o
  -5  -7   2       14.95       21.72      6.11 o
  -4  -7   2       10.80       14.94      4.83 o
  -3  -7   2       71.66       74.15      6.31 o
  -2  -7   2       51.46       50.45      4.93 o
  -1  -7   2       61.45       57.09      5.47 o
   0  -7   2      400.36      374.07      8.36 o
   1  -7   2      213.84      208.77      5.62 o
   2  -7   2      362.79      359.19      5.78 o
   3  -7   2        1.50        2.28      1.51 o
   4  -7   2       10.76        8.86      2.43 o
   5  -7   2       30.17       25.55      3.11 o
   6  -7   2        7.88       10.43      2.38 o
   7  -7   2        4.92        8.47      3.03 o
   8  -7   2        1.15        1.76      3.68 o
  -5  -6   2       16.75       16.51      4.61 o
  -4  -6   2        0.50        3.54      3.56 o
  -3  -6   2        0.49        0.59      3.53 o
  -2  -6   2      151.56      148.20      7.57 o
  -1  -6   2       13.21       14.79      3.46 o
   0  -6   2       98.54       82.03      3.82 o
   1  -6   2        0.00       -0.43      1.09 o
   2  -6   2        6.68        7.44      1.52 o
   3  -6   2      243.76      269.82      7.10 o
   4  -6   2        0.01       -1.97      1.73 o
   5  -6   2       37.32       38.81      2.51 o
   6  -6   2       20.50       21.06      2.64 o
   7  -6   2        0.65       -1.23      2.86 o
   8  -6   2       26.25       28.24      4.96 o
  -6  -5   2        5.56        5.00      5.83 o
  -5  -5   2        0.03        1.38      3.41 o
  -4  -5   2        4.75        6.94      3.49 o
  -3  -5   2       59.53       48.32      4.79 o
  -2  -5   2      438.16      404.84      9.89 o
  -1  -5   2       35.20       35.56      3.34 o
   0  -5   2      112.46      130.99      3.88 o
   1  -5   2       86.59       93.60      2.73 o
   2  -5   2        9.18       11.55      1.35 o
   3  -5   2      493.33      530.26      9.78 o
   4  -5   2      287.61      282.17      5.65 o
   5  -5   2       11.68        9.61      1.90 o
   6  -5   2       13.64       11.06      2.44 o
   7  -5   2        8.99        6.02      2.83 o
   8  -5   2       18.21       18.29      4.42 o
  -7  -4   2        0.27       10.25      4.28 o
  -6  -4   2       17.49        7.55      3.98 o
  -5  -4   2       34.77       35.29      4.69 o
  -4  -4   2      114.06      133.01      6.37 o
  -3  -4   2      282.44      281.50      7.03 o
  -2  -4   2      147.39      131.04      4.87 o
  -1  -4   2      251.93      256.77      6.81 o
   0  -4   2      131.48      115.48      3.11 o
   1  -4   2      428.09      432.64      4.27 o
   2  -4   2      446.88      443.20      5.96 o
   3  -4   2        9.30        9.13      1.39 o
   4  -4   2       54.85       49.95      2.87 o
   5  -4   2        2.65        1.77      1.37 o
   6  -4   2       19.14       16.63      2.31 o
   7  -4   2        0.32       -1.32      2.68 o
   8  -4   2        0.08       -3.79      3.03 o
  -7  -3   2        0.46        2.20      5.14 o
  -6  -3   2       23.76       17.07      4.21 o
  -5  -3   2        5.96       10.90      9.59 o
  -4  -3   2        1.86        2.02      2.74 o
  -3  -3   2        7.79        7.24      1.89 o
  -2  -3   2       13.97        7.82      1.68 o
  -1  -3   2      301.36      334.42      6.00 o
   0  -3   2       56.18       70.59      2.35 o
   1  -3   2       67.80       76.74      1.49 o
   2  -3   2      435.82      472.12      5.22 o
   3  -3   2      101.38      104.65      3.04 o
   4  -3   2      383.15      355.29      5.49 o
   5  -3   2       73.66       60.51      5.25 o
   6  -3   2        8.23        6.39      2.46 o
   7  -3   2        4.95        4.18      3.10 o
   8  -3   2        0.41        1.31      3.58 o
  -7  -2   2        4.15       11.69      4.58 o
  -6  -2   2       11.17       21.81      3.73 o
  -5  -2   2      154.57      181.14      8.65 o
  -4  -2   2        6.55       18.52      6.95 o
  -3  -2   2        0.08        0.08      1.32 o
  -2  -2   2        5.20        5.13      1.18 o
  -1  -2   2      424.95      472.57      6.02 o
   0  -2   2     1407.65     1435.06     12.33 o
   1  -2   2      574.12      581.01      4.38 o
   2  -2   2       14.68       12.76      1.58 o
   3  -2   2      118.68      121.39      2.35 o
   4  -2   2       66.40       69.95      3.01 o
   5  -2   2       41.91       39.85      2.48 o
   6  -2   2       18.74       21.43      3.33 o
   7  -2   2       11.20       14.09      3.72 o
   8  -2   2        2.50        7.40      3.67 o
  -8  -1   2        0.37        5.58      4.18 o
  -7  -1   2       51.20       31.56      4.78 o
  -6  -1   2       18.59       25.87      4.15 o
  -5  -1   2      296.29      284.97     14.18 o
  -4  -1   2       29.46       36.55      2.75 o
  -3  -1   2       14.66       14.25      1.72 o
  -2  -1   2      870.46      957.01     13.08 o
  -1  -1   2      188.31      157.53      2.57 o
   0  -1   2     6436.50     6485.74     48.62 o
   1  -1   2     1768.39     1759.32     10.35 o
   2  -1   2        0.51        5.38      2.39 o
   3  -1   2       89.54       83.13      2.44 o
   4  -1   2      151.00      143.40      6.02 o
   5  -1   2      493.70      530.67     20.80 o
   6  -1   2       13.51       17.01      4.24 o
   7  -1   2        0.44        4.01      2.96 o
   8  -1   2       45.97       54.32      5.98 o
  -8   0   2        0.03        5.04      3.32 o
  -7   0   2        0.06        4.68      2.92 o
  -6   0   2        1.64        0.45      2.27 o
  -5   0   2        8.95       13.76      2.80 o
  -4   0   2       12.17       13.92      1.67 o
  -3   0   2      863.37      986.96     10.82 o
  -2   0   2    12423.18    12547.79     94.87 o
  -1   0   2     1473.78     1404.29      9.44 o
   0   0   2     1270.37     1021.41     14.02 o
   1   0   2      310.06      325.49      3.93 o
   2   0   2        2.68        1.04      1.09 o
   3   0   2        0.42        0.28      0.75 o
   4   0   2       67.43       66.25      2.98 o
   5   0   2       10.51       13.87      3.12 o
   6   0   2        2.50        5.36      3.26 o
   7   0   2        9.54       10.50      3.88 o
   8   0   2        0.94        5.13      4.61 o
  -8   1   2        2.41        1.63      3.34 o
  -7   1   2        0.00       -0.07      2.85 o
  -6   1   2        5.97        9.32      3.44 o
  -5   1   2       17.88       22.65      3.41 o
  -4   1   2      311.14      291.77      7.27 o
  -3   1   2      158.88      146.43      2.97 o
  -2   1   2    10989.40    11236.51     70.70 o
  -1   1   2      793.01      837.90      5.32 o
   0   1   2      496.06      423.39      4.25 o
   1   1   2      546.25      508.58      6.32 o
   2   1   2      253.58      233.58      3.74 o
   3   1   2       60.73       51.69      2.12 o
   4   1   2        4.14        3.55      1.50 o
   5   1   2       18.21       16.12      3.82 o
   6   1   2       47.48       41.87      3.92 o
   7   1   2       52.99       43.62      7.79 o
  -9   2   2       20.22       17.97      4.58 o
  -8   2   2        1.64       -0.42      2.98 o
  -7   2   2       98.58      103.72      6.36 o
  -6   2   2        0.89        0.06      2.44 o
  -5   2   2        8.52        8.59      2.69 o
  -4   2   2      274.34      270.64      7.11 o
  -3   2   2      701.14      744.05      6.28 o
  -2   2   2     4593.40     4882.01     29.25 o
  -1   2   2      593.04      607.26      4.57 o
   0   2   2     3556.41     3413.95     32.84 o
   1   2   2      661.77      685.14     10.84 o
   2   2   2       25.39       25.51      1.80 o
   3   2   2       17.75       16.88      1.59 o
   4   2   2        4.67        5.21      1.80 o
   5   2   2       73.96       89.64      7.37 o
   6   2   2       38.60       41.21      4.55 o
   7   2   2        1.69        2.77      3.48 o
  -9   3   2       17.65       12.57      3.91 o
  -8   3   2        2.24       -2.53      3.43 o
  -7   3   2      141.04      122.78      6.75 o
  -6   3   2        4.71        2.91      2.26 o
  -5   3   2        0.68        1.25      2.12 o
  -4   3   2      272.53      284.87      6.02 o
  -3   3   2       20.24       23.13      1.07 o
  -2   3   2        0.00        1.02      0.64 o
  -1   3   2      361.19      317.05      5.95 o
   0   3   2     3027.68     3120.32     31.58 o
   1   3   2        0.82       -0.16      1.16 o
   2   3   2        3.19        4.38      1.34 o
   3   3   2        0.32        1.31      1.90 o
   4   3   2        0.32        1.40      2.22 o
   5   3   2      149.24      145.66      6.66 o
   6   3   2      163.88      182.47      8.89 o
  -9   4   2        3.20        0.72      3.49 o
  -8   4   2        6.01        7.86      3.38 o
  -7   4   2      120.37      117.48      7.18 o
  -6   4   2        0.06        0.79      2.29 o
  -5   4   2        1.87        0.86      0.89 o
  -4   4   2      471.86      461.34      6.59 o
  -3   4   2      244.62      246.40      3.55 o
  -2   4   2       44.03       40.24      1.37 o
  -1   4   2        8.32       11.04      0.94 o
   0   4   2      280.24      285.70      4.54 o
   1   4   2        2.38        0.24      1.50 o
   2   4   2       40.52       34.23      2.78 o
   3   4   2       91.09       85.38      4.44 o
   4   4   2      280.86      277.17      8.55 o
   5   4   2       10.39       11.66      5.49 o
   6   4   2        0.18       -3.04      4.09 o
  -9   5   2        1.67        2.32      3.24 o
  -8   5   2       17.99       18.17      3.70 o
  -7   5   2       29.86       29.18      3.38 o
  -6   5   2        0.02       -1.78      2.01 o
  -5   5   2        0.74        0.15      0.98 o
  -4   5   2      127.78      120.83      3.10 o
  -3   5   2      266.68      260.73      3.84 o
  -2   5   2        0.51        1.61      0.88 o
  -1   5   2      151.38      171.69      3.97 o
   0   5   2      323.23      378.42      6.58 o
   1   5   2       47.93       36.20      2.63 o
   2   5   2       65.58       65.86      4.03 o
   3   5   2       37.70       43.78      4.25 o
   4   5   2       58.85       59.38      5.77 o
   5   5   2       24.48       27.26      5.37 o
  -9   6   2        0.12        1.19      4.44 o
  -8   6   2        0.09        0.18      2.89 o
  -7   6   2       36.30       37.36      4.20 o
  -6   6   2        1.73        1.49      1.64 o
  -5   6   2      166.88      144.44      3.65 o
  -4   6   2       55.89       54.77      2.23 o
  -3   6   2        7.20        5.78      1.17 o
  -2   6   2       33.01       32.02      2.10 o
  -1   6   2      122.52      117.83      3.63 o
   0   6   2       78.51       88.76      3.58 o
   1   6   2        8.42        7.77      2.13 o
   2   6   2        0.79        2.54      2.80 o
   3   6   2        7.30        5.80      2.80 o
   4   6   2        2.21        7.25      4.20 o
   5   6   2        2.97        7.10      5.96 o
  -8   7   2        0.40        2.09      3.74 o
  -7   7   2       24.08       24.87      3.77 o
  -6   7   2        6.37        6.46      1.90 o
  -5   7   2       40.48       38.05      2.63 o
  -4   7   2      221.28      236.67      5.17 o
  -3   7   2        9.13        7.78      1.33 o
  -2   7   2       62.95       64.16      2.71 o
  -1   7   2       70.26       68.29      3.40 o
   0   7   2       12.65       16.20      2.68 o
   1   7   2       31.64       33.74      3.52 o
   2   7   2       19.65       20.79      3.55 o
   3   7   2       49.29       45.14      6.71 o
   4   7   2       30.37       40.24      8.72 o
  -8   8   2        2.16        8.40      4.35 o
  -7   8   2       36.61       37.25      4.46 o
  -6   8   2       36.75       38.23      4.29 o
  -5   8   2        4.99        7.65      2.11 o
  -4   8   2      107.38      107.50      4.23 o
  -3   8   2      192.82      198.29      5.70 o
  -2   8   2      255.60      265.78      6.63 o
  -1   8   2        1.33        1.84      2.15 o
   0   8   2       43.92       36.32      4.02 o
   1   8   2      138.55      139.09      7.26 o
   2   8   2       22.07       20.45      5.00 o
   3   8   2        5.37        5.52      5.09 o
  -8   9   2        2.99        7.20      3.31 o
  -7   9   2        3.41        7.64      3.30 o
  -6   9   2       31.55       35.86      4.72 o
  -5   9   2      145.13      139.01      7.34 o
  -4   9   2      721.32      733.52     12.84 o
  -3   9   2      120.96      123.45      5.38 o
  -2   9   2       10.98        6.83      2.08 o
  -1   9   2       23.89       17.85      3.26 o
   0   9   2        3.48        7.27      3.52 o
   1   9   2        0.06        7.85      3.77 o
   2   9   2        6.60        3.99      3.78 o
  -7  10   2       29.99       33.90      5.75 o
  -6  10   2       21.45       32.73      4.85 o
  -5  10   2        5.81       11.44      2.97 o
  -4  10   2        3.77        0.76      2.56 o
  -3  10   2       49.42       48.22      4.34 o
  -2  10   2        9.34        8.14      2.90 o
  -1  10   2        3.60        4.76      2.87 o
   0  10   2       35.83       47.26      5.74 o
   1  10   2        1.65        3.34      4.16 o
  -6  11   2        7.80        7.54      5.26 o
  -5  11   2        0.02       -3.33      3.22 o
  -4  11   2        6.08        4.81      2.99 o
  -3  11   2       15.17       12.21      3.09 o
  -2  11   2        1.83        1.51      2.67 o
  -1  11   2        0.28        2.95      3.00 o
   0  11   2       24.80       27.70      5.49 o
  -5  12   2        0.56        1.75      3.83 o
  -4  12   2        0.61        2.85      3.07 o
  -3  12   2        0.94        3.81      2.84 o
  -2  12   2        0.61        3.79      3.29 o
   1 -12   3        0.12        3.22      4.21 o
   2 -12   3        4.78       10.64      3.57 o
   3 -12   3        4.14        4.83      2.81 o
   4 -12   3        7.56        5.36      3.53 o
   5 -12   3       23.51       22.84      6.76 o
  -1 -11   3        0.00       19.93      6.95 o
   0 -11   3        0.39        6.38      3.34 o
   1 -11   3       21.31       14.77      3.00 o
   2 -11   3        1.21       -3.24      2.60 o
   3 -11   3        0.03        2.32      2.48 o
   4 -11   3        0.94        1.13      2.78 o
   5 -11   3       17.12       15.71      3.77 o
   6 -11   3        2.57       14.61      5.97 o
  -2 -10   3        0.50        6.89      4.35 o
  -1 -10   3        0.01        2.75      3.25 o
   0 -10   3        0.43        3.59      2.22 o
   1 -10   3        0.36        0.61      2.20 o
   2 -10   3        1.32       -3.04      2.44 o
   3 -10   3       30.39       32.14      4.03 o
   4 -10   3        1.67        4.86      3.54 o
   5 -10   3        4.97        7.27      3.85 o
   6 -10   3       31.60       39.26      5.28 o
   7 -10   3        3.12        2.20      3.34 o
  -3  -9   3        0.65        0.54      6.17 o
  -2  -9   3        0.72       14.92      8.49 o
  -1  -9   3       26.32       30.09      3.51 o
   0  -9   3       60.25       62.45      4.44 o
   1  -9   3      236.97      238.08      7.84 o
   2  -9   3       31.00       27.33      3.33 o
   3  -9   3        0.05        2.13      2.23 o
   4  -9   3       11.71       12.36      3.60 o
   5  -9   3       72.95       78.42      6.25 o
   6  -9   3       23.96       33.14      6.08 o
   7  -9   3        6.99        6.09      3.67 o
  -4  -8   3        4.07        6.66      4.71 o
  -3  -8   3       73.01       74.27      6.94 o
  -2  -8   3       58.68       73.66      8.61 o
  -1  -8   3       10.84       14.36      3.23 o
   0  -8   3       54.97       57.03      5.02 o
   1  -8   3       88.82       76.48      4.38 o
   2  -8   3       75.48       70.09      4.53 o
   3  -8   3        8.58       11.92      2.94 o
   4  -8   3       38.66       36.89      4.17 o
   5  -8   3       24.35       37.64      5.94 o
   6  -8   3       13.62       22.04      4.28 o
   7  -8   3       40.42       45.18      5.83 o
   8  -8   3       34.73       47.80      6.42 o
  -5  -7   3        7.92        9.52      5.13 o
  -4  -7   3       12.90       14.29      4.94 o
  -3  -7   3        3.28        3.92      5.09 o
  -2  -7   3      705.29      683.25     14.85 o
  -1  -7   3      238.16      234.21      8.93 o
   0  -7   3      468.08      449.80      8.24 o
   1  -7   3      189.03      192.25      4.98 o
   2  -7   3      168.53      173.93      4.51 o
   3  -7   3        5.84        7.20      1.71 o
   4  -7   3        0.73        2.01      2.37 o
   5  -7   3       44.91       58.43      7.76 o
   6  -7   3        7.48       12.74      3.09 o
   7  -7   3       25.08       29.44      4.84 o
   8  -7   3       80.52       91.19      7.50 o
  -6  -6   3        8.29        5.30      4.79 o
  -5  -6   3        1.93        6.17      4.43 o
  -4  -6   3       28.17       26.21      4.20 o
  -3  -6   3      191.05      200.97      9.61 o
  -2  -6   3       47.91       45.78      5.20 o
  -1  -6   3        1.02        3.67      2.75 o
   0  -6   3       27.67       26.03      2.20 o
   1  -6   3      323.35      353.29      7.04 o
   2  -6   3      206.00      211.17      5.08 o
   3  -6   3        1.34        2.30      1.89 o
   4  -6   3        1.33        7.24      5.55 o
   5  -6   3       16.47       15.23      2.12 o
   6  -6   3       43.52       44.88      3.96 o
   7  -6   3        6.34        5.05      3.46 o
   8  -6   3      125.23      135.72      9.70 o
  -6  -5   3        0.22        6.25      5.28 o
  -5  -5   3        9.52        7.06      4.42 o
  -4  -5   3        3.04        8.61      3.19 o
  -3  -5   3       62.90       72.56      5.62 o
  -2  -5   3      147.73      141.01      6.26 o
  -1  -5   3      354.59      337.15      8.78 o
   0  -5   3      638.15      662.43      7.59 o
   1  -5   3      457.57      527.84      6.69 o
   2  -5   3       18.61       17.60      2.97 o
   3  -5   3      140.74      123.51      6.01 o
   4  -5   3        1.76        4.93      3.85 o
   5  -5   3       54.26       50.50      3.89 o
   6  -5   3       52.22       58.79      4.35 o
   7  -5   3       23.77       22.15      3.82 o
   8  -5   3       13.67       12.43      3.96 o
  -7  -4   3        0.11       11.02      4.67 o
  -6  -4   3        4.47        8.39      5.89 o
  -5  -4   3       13.87        7.92      3.99 o
  -4  -4   3        5.94        6.04      3.13 o
  -3  -4   3      149.50      147.10      4.96 o
  -2  -4   3      136.90      132.07      4.89 o
  -1  -4   3      730.60      734.49     12.74 o
   0  -4   3       14.50       18.77      1.70 o
   1  -4   3      444.05      507.25      5.11 o
   2  -4   3      106.90       97.06      3.07 o
   3  -4   3       84.12       60.56      2.55 o
   4  -4   3       40.08       33.40      2.34 o
   5  -4   3      108.71      106.40      3.55 o
   6  -4   3        1.24        0.64      2.67 o
   7  -4   3        7.23        5.79      2.73 o
   8  -4   3        1.42        1.65      3.02 o
  -7  -3   3        7.45        6.79      3.94 o
  -6  -3   3       49.92       36.03      6.53 o
  -5  -3   3       22.81       35.83      7.79 o
  -4  -3   3        5.15        1.88      3.78 o
  -3  -3   3       37.49       37.75      2.42 o
  -2  -3   3      121.08      118.49      4.30 o
  -1  -3   3      156.13      145.29      3.52 o
   0  -3   3      102.57      100.27      2.17 o
   1  -3   3     2595.54     2527.62     19.69 o
   2  -3   3      446.26      470.68      4.51 o
   3  -3   3      225.83      208.63      4.92 o
   4  -3   3       55.42       50.80      2.40 o
   5  -3   3        3.04        2.49      1.74 o
   6  -3   3        0.36       -1.96      2.18 o
   7  -3   3        2.31        1.52      3.06 o
   8  -3   3        0.56        1.98      3.32 o
  -7  -2   3        4.13        2.30      4.63 o
  -6  -2   3       20.00       27.41      3.81 o
  -5  -2   3       66.83       82.22      9.74 o
  -4  -2   3       47.67       54.28      7.35 o
  -3  -2   3       26.80       31.44      2.33 o
  -2  -2   3      206.57      221.08      4.15 o
  -1  -2   3       18.91       22.62      1.59 o
   0  -2   3        1.47        1.29      0.79 o
   1  -2   3     4813.82     4514.02     32.10 o
   2  -2   3      219.68      247.21      3.00 o
   3  -2   3       41.63       37.36      1.82 o
   4  -2   3       19.42       22.89      1.80 o
   5  -2   3       73.72       70.26      4.12 o
   6  -2   3       30.51       22.73      3.16 o
   7  -2   3        1.53        0.75      3.01 o
   8  -2   3        2.38        5.00      4.80 o
  -8  -1   3        0.04        2.04      5.54 o
  -7  -1   3        7.66        8.16      5.91 o
  -6  -1   3       26.27       31.72      4.19 o
  -5  -1   3       98.37       85.79      3.80 o
  -4  -1   3        0.74        1.45      2.27 o
  -3  -1   3       15.05       20.49      2.28 o
  -2  -1   3       23.23       25.16      1.42 o
  -1  -1   3       68.21       69.64      2.35 o
   0  -1   3      393.95      415.90      5.23 o
   1  -1   3     5931.58     5612.51     22.32 o
   2  -1   3       97.12      108.02      2.80 o
   3  -1   3      538.11      555.79      6.40 o
   4  -1   3       36.27       35.52      2.37 o
   5  -1   3        8.03        2.71      2.55 o
   6  -1   3        0.73        2.88      2.97 o
   7  -1   3        0.06        2.85      3.52 o
   8  -1   3        5.41        1.13      5.15 o
  -8   0   3        0.99        7.61      4.00 o
  -7   0   3        0.68        4.72      3.43 o
  -6   0   3       34.70       25.68      3.17 o
  -5   0   3        5.54        7.63      3.11 o
  -4   0   3      579.92      516.53      7.41 o
  -3   0   3     1046.72     1153.60     11.65 o
  -2   0   3      194.43      232.34      3.45 o
  -1   0   3      617.33      668.20      5.34 o
   0   0   3      235.15      198.20      3.94 o
   1   0   3     3213.77     3086.10     27.15 o
   2   0   3        3.73        2.69      0.90 o
   3   0   3      871.78      879.35     12.35 o
   4   0   3        6.39        6.17      1.48 o
   5   0   3        3.91       12.84      2.96 o
   6   0   3       25.95       26.18      5.25 o
   7   0   3       14.25       13.68      5.89 o
  -8   1   3        4.75        6.44      3.44 o
  -7   1   3       59.13       70.26      5.50 o
  -6   1   3       13.34        7.80      2.18 o
  -5   1   3       19.74       22.40      3.91 o
  -4   1   3     1285.57     1343.32     17.22 o
  -3   1   3        9.49       10.45      1.16 o
  -2   1   3      696.95      655.58      5.29 o
  -1   1   3      977.85     1005.19      6.53 o
   0   1   3        4.23        3.13      0.92 o
   1   1   3      317.11      318.62      5.27 o
   2   1   3      420.03      401.25      6.02 o
   3   1   3      203.30      204.36      4.92 o
   4   1   3        1.75        2.47      1.26 o
   5   1   3        9.20        6.84      4.09 o
   6   1   3      128.42      133.38      6.44 o
   7   1   3       13.00        7.65      4.00 o
  -9   2   3        0.89        2.00      3.13 o
  -8   2   3        2.49       -2.05      3.08 o
  -7   2   3       97.97      115.65      6.73 o
  -6   2   3       71.83       53.60      4.40 o
  -5   2   3        1.45        2.56      1.86 o
  -4   2   3     2388.91     2510.29     16.01 o
  -3   2   3     1092.07     1128.03      7.37 o
  -2   2   3      147.06      153.25      2.26 o
  -1   2   3      122.22      152.06      2.27 o
   0   2   3      460.86      463.42      7.23 o
   1   2   3       99.85      103.24      3.11 o
   2   2   3       20.12       16.47      1.50 o
   3   2   3       90.80       84.33      4.40 o
   4   2   3        6.22        3.16      2.18 o
   5   2   3      120.43      139.40     10.06 o
   6   2   3       99.47       99.47      6.62 o
   7   2   3        9.12        7.45      3.82 o
  -9   3   3        1.57       -1.88      3.59 o
  -8   3   3        1.52       -2.92      3.01 o
  -7   3   3      141.83      163.77      7.81 o
  -6   3   3      159.37      156.18      6.87 o
  -5   3   3        0.01       -1.29      1.81 o
  -4   3   3      508.17      461.48      6.37 o
  -3   3   3       27.14       32.55      1.22 o
  -2   3   3      131.37      147.46      2.63 o
  -1   3   3     1186.74     1206.42     12.47 o
   0   3   3     1404.74     1482.12     11.67 o
   1   3   3     1143.05     1168.41     13.75 o
   2   3   3      100.25       88.77      3.82 o
   3   3   3        0.33        1.87      1.86 o
   4   3   3       49.90       61.85      4.32 o
   5   3   3       12.48       28.64      8.82 o
   6   3   3       73.62       78.11      6.38 o
  -9   4   3        3.99        3.41      3.64 o
  -8   4   3        0.25        3.26      3.36 o
  -7   4   3        8.22        7.91      2.54 o
  -6   4   3        1.47        1.25      2.50 o
  -5   4   3       37.19       45.61      3.51 o
  -4   4   3        0.00        1.75      0.89 o
  -3   4   3       79.82       97.87      2.87 o
  -2   4   3       30.71       43.56      1.95 o
  -1   4   3     1808.06     2024.58     15.70 o
   0   4   3       77.62       72.91      2.63 o
   1   4   3      279.75      269.70      5.17 o
   2   4   3       93.46       86.64      3.68 o
   3   4   3       58.86       51.56      3.66 o
   4   4   3      156.10      173.88      7.01 o
   5   4   3       79.06       79.18      6.25 o
   6   4   3        1.06        9.78      9.47 o
  -9   5   3        1.75        0.83      3.94 o
  -8   5   3       12.12       10.47      3.12 o
  -7   5   3        0.46       -0.95      2.38 o
  -6   5   3       21.71       21.84      2.72 o
  -5   5   3       11.10       11.12      1.32 o
  -4   5   3        2.27        1.07      0.86 o
  -3   5   3      104.02      111.71      3.49 o
  -2   5   3        4.77        1.99      0.75 o
  -1   5   3       49.46       57.10      2.02 o
   0   5   3       68.53       64.59      3.56 o
   1   5   3      108.28      112.37      3.87 o
   2   5   3        1.87        1.85      2.42 o
   3   5   3        1.40       -0.71      2.40 o
   4   5   3       93.44       87.51      6.06 o
   5   5   3        1.11        3.58      6.61 o
  -9   6   3        2.56       -2.98      4.90 o
  -8   6   3       42.59       48.29      7.30 o
  -7   6   3       26.11       30.31      3.73 o
  -6   6   3       13.60       12.92      2.17 o
  -5   6   3       59.42       57.95      2.77 o
  -4   6   3       41.04       35.90      1.95 o
  -3   6   3      720.74      746.19      9.44 o
  -2   6   3       56.53       59.17      2.73 o
  -1   6   3      373.99      358.31      8.41 o
   0   6   3        5.54        7.01      2.18 o
   1   6   3       38.79       36.22      2.84 o
   2   6   3        0.17        1.73      2.37 o
   3   6   3       11.41       12.53      3.43 o
   4   6   3       16.19       14.27      5.31 o
   5   6   3        3.26        7.85      6.36 o
  -8   7   3        2.41        3.47      3.63 o
  -7   7   3        0.25       -0.01      2.96 o
  -6   7   3       18.03       15.32      2.24 o
  -5   7   3        4.03        3.42      1.36 o
  -4   7   3      191.38      180.15      5.72 o
  -3   7   3       22.76       22.27      1.68 o
  -2   7   3       28.94       33.12      2.09 o
  -1   7   3        0.08       -0.91      1.37 o
   0   7   3       92.62       85.08      4.01 o
   1   7   3        5.11        8.56      2.80 o
   2   7   3        3.57        8.70      4.54 o
   3   7   3       15.91       11.57      5.03 o
   4   7   3        8.85       11.56      6.62 o
  -8   8   3        8.63        9.40      3.12 o
  -7   8   3        6.92        6.05      2.85 o
  -6   8   3        0.66       -1.06      2.64 o
  -5   8   3        1.06       -0.21      2.06 o
  -4   8   3       20.72       19.58      2.23 o
  -3   8   3       90.76       84.41      3.94 o
  -2   8   3        0.49        0.14      1.91 o
  -1   8   3       80.76       59.88      4.63 o
   0   8   3        4.98        5.46      2.50 o
   1   8   3       69.91       60.28      5.19 o
   2   8   3        2.28       13.27      3.66 o
   3   8   3        0.67        3.53      4.76 o
  -8   9   3       23.20       23.66      4.53 o
  -7   9   3        5.41        6.00      3.02 o
  -6   9   3       51.39       53.66      5.41 o
  -5   9   3        4.10        5.40      2.84 o
  -4   9   3        2.05        1.63      1.97 o
  -3   9   3      191.17      179.37      6.59 o
  -2   9   3        3.53        2.34      2.46 o
  -1   9   3       11.17        9.26      2.83 o
   0   9   3        2.36        4.63      2.91 o
   1   9   3        4.01        9.88      3.33 o
   2   9   3       11.66       13.61      4.16 o
  -7  10   3        0.02        2.04      3.46 o
  -6  10   3       56.60       54.02      5.73 o
  -5  10   3        9.48        9.56      2.89 o
  -4  10   3       22.25       26.90      3.57 o
  -3  10   3       37.60       32.71      3.93 o
  -2  10   3       37.07       33.07      3.71 o
  -1  10   3        0.41       -2.15      2.90 o
   0  10   3        0.36        4.49      2.99 o
   1  10   3        0.09        9.43      4.26 o
  -6  11   3       87.55      116.55      9.90 o
  -5  11   3       25.75       32.91      5.03 o
  -4  11   3       20.19       16.88      3.83 o
  -3  11   3       14.29       11.75      3.09 o
  -2  11   3        1.69        0.96      2.68 o
  -1  11   3        0.21        6.49      4.23 o
  -4  12   3        5.34        5.21      3.08 o
   1 -12   4        2.15        8.17      5.20 o
   2 -12   4        0.82        3.04      3.52 o
   3 -12   4        8.50       10.79      3.81 o
   4 -12   4        0.11        0.56      3.77 o
  -1 -11   4        5.29       21.08      6.23 o
   0 -11   4       19.29       23.92      4.66 o
   1 -11   4        0.22        1.15      2.93 o
   2 -11   4       31.36       28.80      4.27 o
   3 -11   4       12.93       11.46      3.53 o
   4 -11   4        0.44        3.16      3.84 o
   5 -11   4        9.53       11.93      5.01 o
   6 -11   4       31.44       55.71      8.53 o
  -2 -10   4        3.59        6.37      6.17 o
  -1 -10   4       43.75       43.43      5.37 o
   0 -10   4        0.22        5.96      3.07 o
   1 -10   4       15.56       12.46      3.05 o
   2 -10   4        1.60       -1.44      3.22 o
   3 -10   4        0.44        4.52      2.95 o
   4 -10   4       54.77       53.29      6.58 o
   5 -10   4       31.13       28.48      4.76 o
   6 -10   4       30.94       47.15      5.90 o
  -3  -9   4       13.22       33.16      7.01 o
  -2  -9   4       58.60       53.93      5.70 o
  -1  -9   4        2.59        3.51      2.54 o
   0  -9   4       60.27       58.82      4.40 o
   1  -9   4        0.76        0.77      2.28 o
   2  -9   4        5.63        5.94      2.51 o
   3  -9   4       45.82       43.34      4.60 o
   4  -9   4        1.01       -0.77      2.61 o
   5  -9   4       44.51       35.20      4.57 o
   6  -9   4        1.54        0.84      2.95 o
   7  -9   4        2.25       -2.99      3.51 o
  -4  -8   4       11.42       10.85      6.02 o
  -3  -8   4       36.38       31.47      5.51 o
  -2  -8   4       32.03       30.49      4.17 o
  -1  -8   4       54.58       50.70      3.79 o
   0  -8   4       19.29       19.94      3.41 o
   1  -8   4        0.11        0.03      2.02 o
   2  -8   4       17.24        8.81      3.21 o
   3  -8   4       27.64       28.74      4.01 o
   4  -8   4        0.04        1.63      2.57 o
   5  -8   4       14.81       13.74      3.89 o
   6  -8   4        1.21        1.97      2.83 o
   7  -8   4       17.27       19.89      5.31 o
  -5  -7   4        6.12       11.36      5.24 o
  -4  -7   4       12.25       14.85      5.05 o
  -3  -7   4       33.98       42.47      6.40 o
  -2  -7   4      911.62      853.80     18.72 o
  -1  -7   4       73.98       72.42      4.58 o
   0  -7   4        4.65        2.71      1.85 o
   1  -7   4       13.18       17.31      1.99 o
   2  -7   4       24.46       23.20      2.44 o
   3  -7   4        0.22        0.88      0.77 o
   4  -7   4        0.96        0.46      2.30 o
   5  -7   4        1.74       -0.41      2.54 o
   6  -7   4        9.27       10.97      3.45 o
   7  -7   4        6.92        6.71      3.56 o
   8  -7   4        1.38       -1.25      4.06 o
  -6  -6   4        4.58        5.61      5.17 o
  -5  -6   4        3.27       12.28      4.77 o
  -4  -6   4       94.54       81.79      5.59 o
  -3  -6   4        8.17        9.89      3.15 o
  -2  -6   4       22.99       20.52      3.89 o
  -1  -6   4       76.69       73.35      3.95 o
   0  -6   4      121.42      109.88      5.78 o
   1  -6   4      245.85      256.70      6.70 o
   2  -6   4      269.43      270.49      5.30 o
   3  -6   4       11.51       12.44      2.73 o
   4  -6   4       47.53       40.52      2.74 o
   5  -6   4       14.60       11.10      2.77 o
   6  -6   4      157.03      178.99      7.56 o
   7  -6   4        7.54       10.62      3.84 o
   8  -6   4       10.66        7.96      4.21 o
  -6  -5   4        3.65       11.64      4.77 o
  -5  -5   4        6.43       18.26      6.16 o
  -4  -5   4       70.59       57.49      5.44 o
  -3  -5   4       20.85       19.40      3.12 o
  -2  -5   4       97.84       90.54      4.79 o
  -1  -5   4        5.35        4.79      2.05 o
   0  -5   4       83.17       80.04      4.02 o
   1  -5   4       21.71       22.20      1.51 o
   2  -5   4      137.46      105.29      3.17 o
   3  -5   4        4.71        6.88      1.55 o
   4  -5   4       36.27       32.77      2.94 o
   5  -5   4        3.30        6.92      2.00 o
   6  -5   4       29.03       31.15      3.59 o
   7  -5   4       43.67       45.21      5.09 o
   8  -5   4       18.35       15.70      4.99 o
  -7  -4   4        5.66        9.31      5.46 o
  -6  -4   4        0.38        9.79      3.68 o
  -5  -4   4       45.76       62.50     10.99 o
  -4  -4   4       10.81        9.04      3.73 o
  -3  -4   4       83.73       85.36      4.43 o
  -2  -4   4      182.82      179.45      7.64 o
  -1  -4   4       63.03       73.95      3.01 o
   0  -4   4      906.51      899.35     11.11 o
   1  -4   4      381.89      466.01      5.45 o
   2  -4   4      625.73      594.52      6.32 o
   3  -4   4       25.99       29.49      1.81 o
   4  -4   4        1.34        3.27      1.43 o
   5  -4   4        7.26       10.35      3.36 o
   6  -4   4        0.22        0.10      2.45 o
   7  -4   4       16.63       14.67      3.05 o
   8  -4   4        1.59        2.94      3.33 o
  -7  -3   4        0.48       -5.01      4.02 o
  -6  -3   4        5.58       10.43      4.26 o
  -5  -3   4      166.85      143.19      7.31 o
  -4  -3   4        0.01        4.36      2.93 o
  -3  -3   4      152.90      148.10      5.20 o
  -2  -3   4        0.09        2.53      1.53 o
  -1  -3   4      264.29      229.54      6.40 o
   0  -3   4      192.12      204.55      3.93 o
   1  -3   4      414.09      414.53      5.13 o
   2  -3   4       44.28       52.12      1.88 o
   3  -3   4        3.88        6.68      1.10 o
   4  -3   4        8.86       10.18      1.71 o
   5  -3   4        4.67        4.85      1.92 o
   6  -3   4        4.98        4.43      2.19 o
   7  -3   4        0.69       -2.69      2.51 o
   8  -3   4        2.57        7.84      3.97 o
  -7  -2   4       58.02       42.39      4.92 o
  -6  -2   4       51.46       43.20      4.32 o
  -5  -2   4        0.49        7.26      5.32 o
  -4  -2   4       68.88       90.88      8.29 o
  -3  -2   4      813.17      800.32      9.87 o
  -2  -2   4      870.85      865.22     12.66 o
  -1  -2   4       99.98      100.80      3.40 o
   0  -2   4      568.83      533.15      7.68 o
   1  -2   4      869.67      817.99      6.48 o
   3  -2   4      300.98      344.69      5.41 o
   4  -2   4      181.16      188.81      4.76 o
   5  -2   4       17.32       14.45      2.26 o
   6  -2   4        1.45        1.29      2.43 o
   7  -2   4       23.65       24.22      3.87 o
   8  -2   4        3.16        4.32      4.67 o
  -8  -1   4        7.25        7.91      5.84 o
  -7  -1   4       46.68       38.25      7.75 o
  -6  -1   4       38.72       49.36      4.22 o
  -5  -1   4        0.57       -1.43      2.12 o
  -4  -1   4      114.23      125.64      3.37 o
  -3  -1   4      220.16      234.38      3.96 o
  -2  -1   4      197.70      201.63      3.97 o
  -1  -1   4       67.15       71.78      2.25 o
   0  -1   4      109.30      111.16      4.26 o
   1  -1   4      827.25      782.10     10.49 o
   2  -1   4     3041.43     3146.29     18.55 o
   3  -1   4      338.11      354.11      6.77 o
   4  -1   4        0.04        0.53      1.78 o
   5  -1   4       17.96       24.48      3.50 o
   6  -1   4        0.18        1.50      2.93 o
   7  -1   4        0.04        1.77      3.29 o
  -8   0   4        1.44        1.26      4.69 o
  -7   0   4        8.72       16.02      5.34 o
  -6   0   4       31.70       39.74      7.12 o
  -5   0   4      140.70      116.82      4.68 o
  -4   0   4     1248.32     1279.44     13.64 o
  -3   0   4       21.60       24.27      1.23 o
  -2   0   4        2.03        5.54      0.89 o
  -1   0   4       22.41       21.31      1.50 o
   0   0   4       12.85       21.61      1.48 o
   1   0   4       28.96       40.80      2.03 o
   2   0   4      184.00      177.03      5.29 o
   3   0   4        0.24        3.40      1.64 o
   4   0   4        1.06        1.25      2.07 o
   5   0   4       33.45       37.01      3.71 o
   6   0   4       60.68       54.26      4.83 o
   7   0   4        2.64        2.73      4.48 o
  -8   1   4        0.03        5.84      3.09 o
  -7   1   4       22.42       22.33      3.71 o
  -6   1   4        2.17        5.57      2.96 o
  -5   1   4      108.43      120.18      5.76 o
  -4   1   4      853.98      936.17     13.35 o
  -3   1   4       28.44       40.19      1.42 o
  -2   1   4     1111.49     1158.70      8.78 o
  -1   1   4      391.81      372.98      3.86 o
   0   1   4      104.94       87.64      2.45 o
   1   1   4      106.19      112.47      3.30 o
   2   1   4        4.30       13.84      1.50 o
   3   1   4      270.34      284.01      6.12 o
   4   1   4       70.91       74.81      3.98 o
   5   1   4        0.01        5.94      2.99 o
   6   1   4        4.22        5.29      4.33 o
   7   1   4        1.23       -1.76      3.49 o
  -9   2   4        1.92        1.49      3.22 o
  -8   2   4        2.23        1.10      2.83 o
  -7   2   4       62.56       47.97      4.69 o
  -6   2   4       62.68       59.02      4.71 o
  -5   2   4       15.14       19.06      2.32 o
  -4   2   4     1278.93     1290.53     12.05 o
  -3   2   4        0.58        1.80      0.82 o
  -2   2   4      580.16      651.69      5.46 o
  -1   2   4       11.74       15.67      0.91 o
   0   2   4      153.33      173.17      3.78 o
   1   2   4      276.77      252.12      5.04 o
   2   2   4        2.19        4.37      1.63 o
   3   2   4       95.36      108.25      4.92 o
   4   2   4       33.27       29.20      5.22 o
   5   2   4       36.68       34.85      4.00 o
   6   2   4       27.78       33.17      5.41 o
  -9   3   4        0.59       -3.13      3.16 o
  -8   3   4        0.01       -3.11      2.72 o
  -7   3   4        3.42       -0.19      2.74 o
  -6   3   4      202.16      205.94      7.87 o
  -5   3   4       83.16       93.30      4.04 o
  -4   3   4      149.50      159.78      3.83 o
  -3   3   4      168.45      160.26      3.16 o
  -2   3   4      130.14      124.79      3.01 o
  -1   3   4      146.59      163.50      3.94 o
   0   3   4      162.19      146.66      4.27 o
   1   3   4       24.46       30.71      2.18 o
   2   3   4       67.44       68.10      4.31 o
   3   3   4       77.30       86.34      7.12 o
   4   3   4      652.23      687.51     12.63 o
   5   3   4        1.17        0.87      2.87 o
   6   3   4        1.36        5.75      6.53 o
  -9   4   4        1.11        0.67      4.22 o
  -8   4   4        1.00       -0.95      3.08 o
  -7   4   4       22.30       21.05      3.39 o
  -6   4   4       68.59       73.04      6.77 o
  -5   4   4      140.99      134.46      4.35 o
  -4   4   4        6.48        5.66      0.95 o
  -3   4   4        1.00        2.63      1.05 o
  -2   4   4       68.77       63.59      2.47 o
  -1   4   4        4.74        6.46      1.09 o
   0   4   4      178.02      193.39      4.34 o
   1   4   4        4.23        7.69      1.54 o
   2   4   4      252.65      248.14      6.53 o
   3   4   4       76.66       94.08      4.92 o
   4   4   4       83.03       82.60      5.82 o
   5   4   4       12.19       12.87      3.60 o
  -9   5   4        3.44        0.03      4.28 o
  -8   5   4        0.46       -3.88      3.81 o
  -7   5   4       26.71       21.63      3.54 o
  -6   5   4        5.70       10.13      2.74 o
  -5   5   4      109.15       98.72      4.00 o
  -4   5   4       32.75       35.36      2.34 o
  -3   5   4      569.64      591.84      8.54 o
  -2   5   4       10.40        9.74      1.35 o
  -1   5   4      164.34      160.65      4.11 o
   0   5   4      191.12      199.54      6.07 o
   1   5   4      211.97      195.67      5.29 o
   2   5   4        5.45        4.20      2.51 o
   3   5   4      121.68      125.02      5.80 o
   4   5   4        2.99        4.34      3.76 o
   5   5   4       14.39       11.89      4.54 o
  -9   6   4        1.41        5.65      5.70 o
  -8   6   4        0.05       -1.71      4.25 o
  -7   6   4        0.01        2.00      2.72 o
  -6   6   4        0.05        1.41      2.04 o
  -5   6   4        1.71        2.22      0.96 o
  -4   6   4       40.29       38.82      2.89 o
  -3   6   4      162.86      166.14      4.62 o
  -2   6   4      137.06      122.83      9.56 o
  -1   6   4       27.32       23.51      2.08 o
   0   6   4      147.31      142.68      7.60 o
   1   6   4       96.44       87.07      5.38 o
   2   6   4       29.46       33.41      3.83 o
   3   6   4       18.47        9.60      3.99 o
   4   6   4        0.41       -1.07      4.04 o
  -8   7   4        3.82        6.04      3.65 o
  -7   7   4        6.31        5.41      3.60 o
  -6   7   4       25.65       25.99      3.16 o
  -5   7   4       37.06       33.92      2.77 o
  -4   7   4       29.63       25.56      2.57 o
  -3   7   4       43.56       40.00      2.77 o
  -2   7   4       27.00       25.74      3.39 o
  -1   7   4        9.09       14.59      2.53 o
   0   7   4        6.57        6.98      2.89 o
   1   7   4        5.89        5.99      2.67 o
   2   7   4      139.75      139.71      7.45 o
   3   7   4        1.54       -0.95      4.66 o
   4   7   4       12.47       16.37      6.30 o
  -8   8   4        0.22        1.74      4.64 o
  -7   8   4        2.71        4.17      5.02 o
  -6   8   4        1.24        0.71      2.79 o
  -5   8   4        7.21        8.49      2.16 o
  -4   8   4       74.52       71.27      3.94 o
  -3   8   4       93.75       91.76      4.98 o
  -2   8   4        0.11        2.95      2.31 o
  -1   8   4       46.92       40.40      4.03 o
   0   8   4       46.09       33.33      3.52 o
   1   8   4       85.53       92.09      6.23 o
   2   8   4        0.79        7.47      3.32 o
   3   8   4        1.41        1.21      4.91 o
  -8   9   4       15.92       14.87      3.99 o
  -7   9   4       39.34       36.09      5.26 o
  -6   9   4       40.07       37.81      4.68 o
  -5   9   4      108.17      123.22      6.01 o
  -4   9   4       20.04       21.20      3.03 o
  -3   9   4       55.01       57.30      4.09 o
  -2   9   4       23.51       20.45      3.18 o
  -1   9   4       50.76       46.39      4.54 o
   0   9   4        1.12        2.58      2.69 o
   1   9   4       32.44       41.01      5.04 o
   2   9   4       33.09       39.18      5.65 o
  -7  10   4       35.11       49.34      6.71 o
  -6  10   4        0.13        3.92      3.84 o
  -5  10   4        5.85        6.08      4.82 o
  -4  10   4        0.03        0.55      2.40 o
  -3  10   4        0.25        1.28      2.30 o
  -2  10   4       15.83       13.40      3.82 o
  -1  10   4        7.74        0.70      2.87 o
   0  10   4        0.22        2.45      2.89 o
  -6  11   4       25.41       37.38      6.17 o
  -5  11   4       10.35        6.86      3.56 o
  -4  11   4       11.15        9.11      3.12 o
  -3  11   4        0.01       -0.52      2.49 o
  -2  11   4       14.81       15.41      3.49 o
  -1  11   4        3.31        5.39      4.29 o
   2 -12   5        0.51       -2.83      4.65 o
   3 -12   5       34.97       55.17      8.52 o
   0 -11   5        0.57        6.82      4.13 o
   1 -11   5        7.31       10.57      4.57 o
   2 -11   5       13.97       14.69      3.56 o
   3 -11   5        2.26        2.89      3.62 o
   4 -11   5        1.65        0.90      3.29 o
   5 -11   5        0.40       -0.89      3.53 o
  -2 -10   5        3.25        4.61      4.12 o
  -1 -10   5        9.04       16.07      7.60 o
   0 -10   5        0.04        3.59      4.09 o
   1 -10   5       15.77       18.38      3.27 o
   2 -10   5        0.01       -2.33      3.68 o
   3 -10   5        4.94        9.16      4.45 o
   4 -10   5        3.04        0.67      3.09 o
   5 -10   5       14.54       16.26      3.68 o
   6 -10   5        2.01        2.05      3.00 o
  -3  -9   5        2.01       12.88      7.69 o
  -2  -9   5       33.79       38.31      6.99 o
  -1  -9   5       19.04       12.59      3.97 o
   0  -9   5        3.03        6.87      3.36 o
   1  -9   5        2.15        4.60      2.35 o
   2  -9   5       29.35       23.92      4.45 o
   3  -9   5       26.54       28.93      4.92 o
   4  -9   5        2.51        5.20      2.70 o
   5  -9   5       13.41       13.97      3.90 o
   6  -9   5        7.84        5.87      3.13 o
   7  -9   5        0.21       -0.89      3.93 o
  -4  -8   5        4.16        8.92      5.33 o
  -3  -8   5        5.83        9.81      4.13 o
  -2  -8   5       12.24       12.57      4.01 o
  -1  -8   5       18.51       19.78      3.79 o
   0  -8   5       60.95       55.14      4.44 o
   1  -8   5        5.50        5.94      2.88 o
   2  -8   5       27.78       19.12      3.82 o
   3  -8   5      122.99      103.62      6.07 o
   4  -8   5       22.37       24.49      3.76 o
   5  -8   5       30.32       24.46      4.18 o
   6  -8   5       44.32       41.60      4.96 o
   7  -8   5        5.60        5.36      4.14 o
  -5  -7   5       21.84       25.09      7.22 o
  -4  -7   5       61.33       64.40      7.66 o
  -3  -7   5       11.29       15.15      4.08 o
  -2  -7   5       66.67       63.83      6.23 o
  -1  -7   5      310.64      311.79      8.22 o
   0  -7   5        5.63        3.29      3.19 o
   1  -7   5        5.40        2.95      4.04 o
   2  -7   5        2.34        0.57      3.61 o
   3  -7   5       16.53       17.31      3.04 o
   4  -7   5        3.45        3.68      2.51 o
   5  -7   5       53.77       54.32      5.06 o
   6  -7   5       82.78       84.03      6.48 o
   7  -7   5        2.81       -1.04      3.96 o
  -5  -6   5       32.70       28.63      5.90 o
  -4  -6   5       66.36       70.50      7.45 o
  -3  -6   5      115.19      122.87      7.83 o
  -2  -6   5      331.38      302.69      7.37 o
  -1  -6   5       45.89       46.18      3.35 o
   0  -6   5       27.36       28.34      3.47 o
   1  -6   5        0.21        5.93      4.18 o
   2  -6   5        5.71        7.67      1.47 o
   3  -6   5       26.77       23.72      2.14 o
   4  -6   5       29.05       27.90      3.86 o
   5  -6   5      233.63      241.28      9.67 o
   6  -6   5      294.34      311.66      9.98 o
   7  -6   5       11.24       11.94      4.81 o
  -6  -5   5       25.67       44.18     10.02 o
  -5  -5   5        3.03        3.31      4.64 o
  -4  -5   5       99.47      111.84      5.59 o
  -3  -5   5        1.76        7.10      2.55 o
  -2  -5   5       10.37        7.74      1.50 o
  -1  -5   5       63.88       83.33      3.73 o
   0  -5   5       53.93       60.20      4.56 o
   1  -5   5      114.01      112.44      3.29 o
   2  -5   5      146.18      142.35      3.64 o
   3  -5   5        7.72        6.42      1.61 o
   4  -5   5      216.55      221.10      7.90 o
   5  -5   5       89.70      100.96      4.90 o
   6  -5   5      140.03      140.67      6.58 o
   7  -5   5        0.58        1.34      3.16 o
  -7  -4   5        0.40        4.92      5.18 o
  -6  -4   5        2.60       11.28      5.44 o
  -5  -4   5       41.12       42.18      5.05 o
  -4  -4   5        0.97        5.65      2.93 o
  -3  -4   5       16.90       21.57      3.97 o
  -2  -4   5      299.77      317.62     10.99 o
  -1  -4   5      794.54      768.31     14.00 o
   0  -4   5        0.00        1.83      1.14 o
   1  -4   5      146.99      133.83      3.49 o
   2  -4   5        7.77        6.67      1.33 o
   3  -4   5       31.57       40.56      2.27 o
   4  -4   5       15.98       20.81      1.98 o
   5  -4   5       40.46       52.60      4.51 o
   6  -4   5       75.03       86.07      5.94 o
   7  -4   5        0.63        2.10      3.05 o
  -7  -3   5        1.47       -2.93      3.95 o
  -6  -3   5       17.64       13.94      3.25 o
  -5  -3   5       73.62       77.14      4.66 o
  -4  -3   5        6.04        4.97      1.84 o
  -3  -3   5       96.72       92.62      7.19 o
  -2  -3   5        6.05        3.82      1.75 o
  -1  -3   5      284.67      309.59      8.53 o
   0  -3   5      120.57      112.06      2.72 o
   1  -3   5      294.66      293.99      4.66 o
   2  -3   5        4.93        3.31      1.06 o
   3  -3   5      247.30      254.16      5.13 o
   4  -3   5       32.12       35.26      2.44 o
   5  -3   5       24.23       15.81      2.62 o
   6  -3   5       17.67       18.29      2.73 o
   7  -3   5        3.02        2.93      2.96 o
  -7  -2   5        8.95        0.19      3.90 o
  -6  -2   5       42.33       20.77      3.40 o
  -5  -2   5        0.34        3.16      6.36 o
  -4  -2   5       60.93       61.52      4.78 o
  -3  -2   5      201.24      172.13      9.21 o
  -2  -2   5      413.59      397.68      7.24 o
  -1  -2   5      105.22       96.48      4.55 o
   0  -2   5      204.87      204.53      4.98 o
   1  -2   5        7.58        6.26      1.39 o
   2  -2   5       59.19       58.04      2.37 o
   3  -2   5       14.29       10.98      1.77 o
   4  -2   5        0.19        1.37      1.76 o
   5  -2   5        1.17       -0.51      2.00 o
   6  -2   5       12.20       12.19      2.89 o
   7  -2   5        2.70        3.19      3.00 o
  -8  -1   5       13.62       17.02      6.73 o
  -7  -1   5        0.85       -7.46      5.97 o
  -6  -1   5        0.13       -4.80      3.72 o
  -5  -1   5        2.62        0.07      2.96 o
  -4  -1   5        8.49       12.11      1.58 o
  -3  -1   5       88.34       94.63      2.92 o
  -2  -1   5      249.73      245.14      6.75 o
  -1  -1   5        8.25        6.51      1.60 o
   0  -1   5       11.79       10.58      1.28 o
   1  -1   5       23.82       34.90      1.92 o
   2  -1   5      160.79      161.95      4.01 o
   3  -1   5      145.31      158.58      4.82 o
   4  -1   5       49.93       59.65      4.12 o
   5  -1   5        2.97        4.35      2.69 o
   6  -1   5        1.00        3.77      2.45 o
   7  -1   5        0.52       -0.98      3.79 o
  -8   0   5        0.92        7.90      3.36 o
  -7   0   5       12.19       20.00      4.14 o
  -6   0   5       70.76       84.21      6.74 o
  -5   0   5        6.50        2.78      3.04 o
  -4   0   5        4.52        4.87      1.31 o
  -3   0   5       79.95       83.91      2.61 o
  -2   0   5       42.68       45.69      1.76 o
  -1   0   5      211.40      191.64      4.26 o
   0   0   5       41.50       45.29      3.60 o
   1   0   5     3964.34     3958.52     28.88 o
   2   0   5      110.48      111.38      3.90 o
   3   0   5       15.32       14.13      1.52 o
   4   0   5       26.93       24.53      2.83 o
   5   0   5        6.02        5.33      2.53 o
   6   0   5        1.25        6.01      2.66 o
   7   0   5        1.79       -0.98      4.57 o
  -8   1   5        0.32        2.55      3.13 o
  -7   1   5        8.38       16.49      3.38 o
  -6   1   5        2.19        2.89      2.79 o
  -5   1   5       53.08       81.95      5.53 o
  -4   1   5      370.99      383.83      8.30 o
  -3   1   5       51.23       51.12      2.14 o
  -2   1   5      219.95      233.56      3.87 o
  -1   1   5      275.36      268.76      3.85 o
   0   1   5        0.85        1.82      1.27 o
   1   1   5        9.63       18.41      1.65 o
   2   1   5       79.49       74.03      3.05 o
   3   1   5       11.21       10.43      1.84 o
   4   1   5       93.80      112.73      8.13 o
   5   1   5      109.90      114.04      6.23 o
   6   1   5        0.01       -1.95      3.20 o
  -8   2   5        7.16        6.43      3.06 o
  -7   2   5        0.02       -0.56      2.63 o
  -6   2   5     1823.15     1735.21     22.64 o
  -5   2   5       18.07       28.84      2.69 o
  -4   2   5      106.27       93.73      2.63 o
  -3   2   5       50.39       61.95      2.25 o
  -2   2   5      836.81      871.76      8.67 o
  -1   2   5      149.55      149.64      2.80 o
   0   2   5      221.52      164.20      5.15 o
   1   2   5      233.04      248.57      5.18 o
   2   2   5       55.42       53.71      3.04 o
   3   2   5      120.43      122.68      5.31 o
   4   2   5      238.99      229.61      8.90 o
   5   2   5       99.41      100.11      6.04 o
   6   2   5       25.87       22.00      4.43 o
  -9   3   5        0.01       -2.85      3.74 o
  -8   3   5       38.06       26.64      4.08 o
  -7   3   5       18.61       14.21      3.11 o
  -6   3   5       94.43      115.43      6.03 o
  -5   3   5       16.00        9.49      2.22 o
  -4   3   5       11.61       11.29      1.09 o
  -3   3   5      376.64      403.65      6.75 o
  -2   3   5      464.16      474.45      8.49 o
  -1   3   5       20.45       19.18      1.90 o
   0   3   5       33.89       39.14      2.90 o
   1   3   5       57.04       57.62      2.70 o
   2   3   5       31.41       38.22      2.98 o
   3   3   5      141.91      147.41      8.59 o
   4   3   5       74.63       79.77      5.47 o
   5   3   5        7.87        4.90      3.19 o
   6   3   5        0.85        1.65      4.95 o
  -9   4   5        0.14       -1.24      3.83 o
  -8   4   5       15.76        8.82      3.29 o
  -7   4   5        0.23       -0.69      2.46 o
  -6   4   5      143.09      118.76      5.53 o
  -5   4   5       47.16       49.07      2.50 o
  -4   4   5       74.68       60.77      2.68 o
  -3   4   5       88.40       88.60      3.11 o
  -2   4   5       34.47       27.12      1.77 o
  -1   4   5       93.95       90.05      3.86 o
   0   4   5       32.95       34.77      2.69 o
   1   4   5      409.40      369.78     10.35 o
   2   4   5       29.09       23.81      4.05 o
   3   4   5       13.57       19.32      3.01 o
   4   4   5       10.43       13.86      3.85 o
   5   4   5       54.20       58.64      6.20 o
  -9   5   5        8.47        7.38      4.15 o
  -8   5   5       12.77       11.48      4.09 o
  -7   5   5        8.41        9.13      3.11 o
  -6   5   5        0.30        0.40      2.20 o
  -5   5   5        2.38        1.30      1.01 o
  -4   5   5       26.80       17.93      1.86 o
  -3   5   5      150.30      159.30      4.84 o
  -2   5   5        0.48        0.31      0.81 o
  -1   5   5       98.37       98.76      3.70 o
   0   5   5       22.62       25.38      2.71 o
   1   5   5        8.73       11.15      3.16 o
   2   5   5       20.84       14.93      3.43 o
   3   5   5       36.12       43.41      4.38 o
   4   5   5        0.09        2.37      3.41 o
   5   5   5        6.27       12.25      5.88 o
  -8   6   5       14.42       16.01      6.57 o
  -7   6   5        0.84        0.67      3.05 o
  -6   6   5       42.16       38.69      3.75 o
  -5   6   5        9.81       16.33      2.30 o
  -4   6   5       20.93       17.57      2.34 o
  -3   6   5      363.30      369.50      8.17 o
  -2   6   5       27.68       24.22      3.07 o
  -1   6   5      146.38      136.83      4.26 o
   0   6   5       21.70       20.08      2.84 o
   1   6   5        1.59        2.77      2.67 o
   2   6   5        0.50        1.41      2.94 o
   3   6   5        0.01       -1.51      3.91 o
   4   6   5        2.39        0.70      4.23 o
  -8   7   5        3.66        1.07      5.51 o
  -7   7   5       16.21       21.09      5.09 o
  -6   7   5        4.77        3.76      2.22 o
  -5   7   5        1.61        0.73      1.70 o
  -4   7   5       85.90       86.58      4.49 o
  -3   7   5      251.20      250.39      6.52 o
  -2   7   5        7.98        5.83      2.21 o
  -1   7   5        3.06        2.75      2.16 o
   0   7   5        9.96       10.16      2.48 o
   1   7   5       11.46       12.81      3.06 o
   2   7   5        7.46        7.80      2.94 o
   3   7   5        6.09       12.50      4.70 o
  -8   8   5        0.03       -4.40      5.87 o
  -7   8   5        9.33       10.05      4.23 o
  -6   8   5        4.18        5.69      2.81 o
  -5   8   5        1.48        2.14      2.07 o
  -4   8   5        4.08        2.82      2.00 o
  -3   8   5      403.83      410.26     10.48 o
  -2   8   5       33.98       38.97      4.41 o
  -1   8   5       23.22       20.99      3.44 o
   0   8   5        7.23        3.48      2.95 o
   1   8   5        4.07        0.88      2.81 o
   2   8   5        0.31        5.17      2.93 o
  -7   9   5        0.75        1.49      4.59 o
  -6   9   5        2.58        1.22      3.90 o
  -5   9   5        8.47        6.59      3.26 o
  -4   9   5        2.31        3.06      2.35 o
  -3   9   5        5.17        5.00      2.11 o
  -2   9   5        1.85        3.60      2.60 o
  -1   9   5       13.34        6.63      3.17 o
   0   9   5       26.05       20.99      3.68 o
   1   9   5        0.08        3.85      2.99 o
  -7  10   5        2.47        0.79      4.25 o
  -6  10   5       36.08       36.16      5.78 o
  -5  10   5        0.09       -0.58      3.68 o
  -4  10   5       13.34       11.66      2.89 o
  -3  10   5       18.49       20.56      3.37 o
  -2  10   5        0.52       -0.46      3.09 o
  -1  10   5        8.90        3.58      3.23 o
   0  10   5        7.58        7.10      3.28 o
  -5  11   5       32.97       46.46      6.71 o
  -4  11   5        1.75        5.02      2.97 o
  -3  11   5       10.11       11.36      3.31 o
  -2  11   5        0.60        2.78      3.03 o
   0 -11   6       10.00       15.32      4.95 o
   1 -11   6        0.14       -0.20      4.19 o
   2 -11   6        4.35        5.86      4.03 o
   3 -11   6        4.83        8.69      4.34 o
   4 -11   6        4.57        7.79      3.87 o
   5 -11   6        0.02       -3.58      3.88 o
  -2 -10   6        0.56        1.81      4.55 o
  -1 -10   6        9.99       20.99      7.03 o
   0 -10   6       21.10       25.09      5.14 o
   1 -10   6        0.01        1.02      4.70 o
   2 -10   6       19.57       13.59      4.31 o
   3 -10   6       50.27       46.75      6.20 o
   4 -10   6        0.02        1.45      3.11 o
   5 -10   6       19.46        9.85      4.31 o
   6 -10   6        3.98       -0.77      3.47 o
  -3  -9   6        3.05       16.47      6.37 o
  -2  -9   6        2.45       10.91      4.86 o
  -1  -9   6       20.26       18.79      4.62 o
   0  -9   6        0.64       10.45      5.93 o
   1  -9   6       26.17       21.45      4.67 o
   2  -9   6       27.41        9.25      4.30 o
   3  -9   6        2.47        1.37      3.86 o
   4  -9   6        7.50        2.97      3.42 o
   5  -9   6        4.92        4.89      3.64 o
   6  -9   6        2.92        3.96      3.03 o
  -4  -8   6        8.63       10.41      5.56 o
  -3  -8   6       17.89       25.08      5.88 o
  -2  -8   6       42.94       51.59      6.35 o
  -1  -8   6      201.49      183.70      9.86 o
   0  -8   6       12.06       17.75      4.85 o
   1  -8   6        1.00        2.88      2.94 o
   2  -8   6        1.92       -0.44      4.54 o
   3  -8   6       98.85      109.32      6.37 o
   4  -8   6        1.36        2.89      2.48 o
   5  -8   6        3.21        1.93      3.49 o
   6  -8   6       18.99       24.38      4.37 o
   7  -8   6        0.01        0.16      3.69 o
  -5  -7   6       17.56       13.59      6.68 o
  -4  -7   6      137.69      144.80      9.21 o
  -3  -7   6       71.71       61.81      6.62 o
  -2  -7   6        3.51        6.62      3.83 o
  -1  -7   6      115.66      117.77      7.49 o
   0  -7   6       42.16       52.49      9.75 o
   1  -7   6        2.81        4.92      4.75 o
   2  -7   6       16.30        7.80      3.25 o
   3  -7   6       38.63       30.06      2.99 o
   4  -7   6        0.68       -0.23      2.48 o
   5  -7   6       14.68       12.57      3.91 o
   6  -7   6        3.25        3.53      2.95 o
   7  -7   6        1.00       -1.85      4.03 o
  -5  -6   6        0.00        5.38      6.13 o
  -4  -6   6       88.62       95.01      8.29 o
  -3  -6   6       10.68       11.57      4.24 o
  -2  -6   6       23.39       23.86      4.82 o
  -1  -6   6       50.15       61.59      6.19 o
   0  -6   6        0.02       -0.61      3.81 o
   1  -6   6       56.29       54.13      4.20 o
   2  -6   6       16.96       12.53      2.39 o
   3  -6   6        5.42        6.30      2.45 o
   4  -6   6      170.10      182.58      6.78 o
   5  -6   6        0.45        1.79      2.92 o
   6  -6   6        4.99        4.30      3.13 o
   7  -6   6        5.48        4.74      3.60 o
  -6  -5   6        0.02       22.90      9.04 o
  -5  -5   6       63.42       45.97     25.25 o
  -4  -5   6      116.98      113.87      8.27 o
  -3  -5   6        3.73        5.19      4.50 o
  -2  -5   6        0.12        2.14      3.24 o
  -1  -5   6       61.75       62.79      6.40 o
   0  -5   6      142.34      143.58      6.16 o
   1  -5   6       29.35       27.30      2.37 o
   2  -5   6       11.52       10.12      1.43 o
   3  -5   6      154.90      155.75      4.44 o
   4  -5   6      427.49      426.67      9.69 o
   5  -5   6       18.92       21.84      3.21 o
   6  -5   6       19.42       21.02      4.35 o
   7  -5   6        0.34        2.07      3.31 o
  -6  -4   6        1.30       12.41      5.26 o
  -5  -4   6        0.01       19.28     10.71 o
  -4  -4   6       13.02       17.64      3.27 o
  -3  -4   6       75.17       72.54      4.31 o
  -2  -4   6       23.83       19.48      5.50 o
  -1  -4   6        6.24        7.30      2.56 o
   0  -4   6       10.72        7.22      1.35 o
   1  -4   6       24.62       20.62      1.85 o
   2  -4   6       63.94       63.35      3.31 o
   3  -4   6        0.03       -2.05      2.68 o
   4  -4   6      128.32      133.90      5.41 o
   5  -4   6       17.61       19.05      2.71 o
   6  -4   6        9.88        9.79      3.01 o
   7  -4   6        3.02        0.06      3.34 o
  -7  -3   6        2.27       -1.34      5.13 o
  -6  -3   6       17.73       21.51      4.13 o
  -5  -3   6       13.24       22.72      3.99 o
  -4  -3   6        9.75        9.04      2.75 o
  -3  -3   6       91.61       99.17      5.21 o
  -2  -3   6       35.99       40.24      4.37 o
  -1  -3   6      300.59      341.23      9.50 o
   0  -3   6       77.43       83.34      3.65 o
   1  -3   6        3.84        6.13      1.72 o
   2  -3   6     1232.92     1136.93     10.89 o
   3  -3   6       16.54       14.20      2.11 o
   4  -3   6        0.00       -0.09      1.70 o
   5  -3   6       47.03       48.12      3.59 o
   6  -3   6        8.93        6.48      2.78 o
   7  -3   6       36.08       33.96      6.32 o
  -7  -2   6        4.76        1.22      4.06 o
  -6  -2   6        2.33       -1.28      3.75 o
  -5  -2   6        5.15        7.20      2.79 o
  -4  -2   6       61.97       53.04      3.22 o
  -3  -2   6       29.63       33.20      2.84 o
  -2  -2   6      471.47      479.71      8.45 o
  -1  -2   6       20.94       26.45      2.53 o
   0  -2   6       29.14       30.99      2.99 o
   1  -2   6        1.12        1.52      1.04 o
   2  -2   6     1801.54     1770.64     15.08 o
   3  -2   6       46.93       51.88      2.57 o
   4  -2   6        0.00        1.93      1.76 o
   5  -2   6       41.45       38.35      3.70 o
   6  -2   6        2.72        2.60      2.54 o
   7  -2   6       10.70        9.78      3.60 o
  -8  -1   6        3.84        9.03      5.68 o
  -7  -1   6       23.92       15.71      4.14 o
  -6  -1   6        6.73       -3.46      3.22 o
  -5  -1   6      177.06      143.39      6.12 o
  -4  -1   6       26.34       27.29      2.04 o
  -3  -1   6       12.20        9.57      1.95 o
  -2  -1   6       48.39       41.96      3.09 o
  -1  -1   6        8.57       12.11      2.83 o
   0  -1   6      363.83      373.49     10.04 o
   1  -1   6      582.71      555.43     19.15 o
   2  -1   6       70.14       61.43      2.86 o
   3  -1   6       16.82       19.59      1.32 o
   4  -1   6       14.20       18.39      2.57 o
   5  -1   6        2.31        2.09      2.52 o
   6  -1   6       12.22       10.75      3.18 o
   7  -1   6       10.03       11.80      4.93 o
  -8   0   6        1.85        5.31      3.81 o
  -7   0   6       10.54       15.62      4.01 o
  -6   0   6      134.00      136.42      7.62 o
  -5   0   6       68.28       52.11      4.37 o
  -4   0   6       25.49       27.37      2.80 o
  -3   0   6        0.78       -0.90      1.29 o
  -2   0   6        0.31        2.16      1.41 o
  -1   0   6       65.00       67.93      2.56 o
   0   0   6      300.73      304.91      5.94 o
   1   0   6        6.18        5.34      1.90 o
   2   0   6        1.23        1.54      1.36 o
   3   0   6       68.10       75.29      2.91 o
   4   0   6       62.54       58.76      3.72 o
   5   0   6        0.00        1.37      2.64 o
   6   0   6       16.98       19.60      3.84 o
  -8   1   6        0.26        1.48      3.17 o
  -7   1   6       53.24       51.45      5.00 o
  -6   1   6       25.67       38.98      4.15 o
  -5   1   6        8.51       17.91      2.72 o
  -4   1   6        1.82        2.56      1.90 o
  -3   1   6       10.68       10.25      1.35 o
  -2   1   6      158.89      173.38      4.10 o
  -1   1   6      535.69      502.16     11.70 o
   0   1   6       66.81       65.06      3.00 o
   1   1   6       98.11       90.70      3.86 o
   2   1   6      624.95      642.69      9.67 o
   3   1   6       42.70       44.70      2.90 o
   4   1   6       43.78       46.87      4.78 o
   5   1   6       15.89       23.12      4.04 o
   6   1   6        3.34       -1.08      4.17 o
  -8   2   6       17.02       15.58      3.57 o
  -7   2   6       25.45       22.86      3.63 o
  -6   2   6      375.12      426.73     11.44 o
  -5   2   6       49.21       50.12      3.68 o
  -4   2   6        4.30        2.01      1.28 o
  -3   2   6        8.37        9.16      1.26 o
  -2   2   6      144.28      142.14      3.79 o
  -1   2   6       91.90       94.00      2.52 o
   0   2   6       96.61       85.35      2.61 o
   1   2   6       10.81        9.01      1.33 o
   2   2   6       61.45       61.54      3.15 o
   3   2   6        0.61        0.23      2.57 o
   4   2   6       19.41       16.66      3.26 o
   5   2   6       34.95       42.35      4.81 o
   6   2   6        2.68        7.26      4.95 o
  -8   3   6        2.11       -1.37      3.57 o
  -7   3   6        1.04       -0.10      2.85 o
  -6   3   6       17.45        8.27      2.95 o
  -5   3   6       15.35       12.47      2.29 o
  -4   3   6        1.58        2.11      0.96 o
  -3   3   6        8.26        8.43      1.22 o
  -2   3   6       60.95       64.81      2.21 o
  -1   3   6      151.22      123.45      4.27 o
   0   3   6       23.84       27.28      2.79 o
   1   3   6        0.64        0.62      1.51 o
   2   3   6      747.73      738.37     12.49 o
   3   3   6       42.69       43.88      3.87 o
   4   3   6       34.80       31.51      5.84 o
   5   3   6       15.29       23.48      5.06 o
  -8   4   6       30.61       32.55      4.95 o
  -7   4   6       47.46       53.04      5.44 o
  -6   4   6        0.35        0.83      1.92 o
  -5   4   6       14.82       22.66      1.89 o
  -4   4   6      108.69      126.40      4.48 o
  -3   4   6        1.50        2.11      1.28 o
  -2   4   6      318.54      303.68      8.82 o
  -1   4   6       11.33        7.14      1.69 o
   0   4   6       43.00       44.67      3.20 o
   1   4   6       47.53       47.05      2.76 o
   2   4   6      520.89      511.22     12.40 o
   3   4   6        0.76        4.08      3.08 o
   4   4   6        8.15       10.30      4.08 o
   5   4   6       12.36       19.21      5.21 o
  -8   5   6       11.14       10.15      3.99 o
  -7   5   6        0.00       -3.24      2.67 o
  -6   5   6       14.10       13.19      2.56 o
  -5   5   6       57.50       50.38      4.01 o
  -4   5   6       87.22       96.89      4.41 o
  -3   5   6      125.14      126.26      4.60 o
  -2   5   6      127.27      119.26      5.66 o
  -1   5   6       11.00        9.79      1.90 o
   0   5   6        2.20        1.58      1.74 o
   1   5   6       93.38      103.26      5.29 o
   2   5   6       73.56       77.13      4.95 o
   3   5   6        0.00        0.26      3.41 o
   4   5   6        2.82        3.72      3.72 o
  -8   6   6        0.91       -0.08      4.56 o
  -7   6   6        0.13        0.86      2.59 o
  -6   6   6       23.88       23.57      3.23 o
  -5   6   6      175.60      190.48      7.51 o
  -4   6   6        3.50        3.41      1.85 o
  -3   6   6       19.50       22.83      2.83 o
  -2   6   6       10.28        7.70      2.32 o
  -1   6   6       41.13       38.35      3.09 o
   0   6   6      121.68      115.00      5.39 o
   1   6   6       70.44       62.05      4.34 o
   2   6   6        0.26        0.12      2.75 o
   3   6   6        3.00        1.73      4.14 o
  -8   7   6        0.70       -3.95      5.72 o
  -7   7   6       67.98       56.45      7.78 o
  -6   7   6        4.20        2.49      2.46 o
  -5   7   6        9.98        9.70      2.53 o
  -4   7   6        0.07       -0.35      1.85 o
  -3   7   6       68.30       76.02      5.39 o
  -2   7   6       60.64       55.73      4.75 o
  -1   7   6       25.26       19.20      3.04 o
   0   7   6       23.17       16.24      2.85 o
   1   7   6       21.40       21.00      3.42 o
   2   7   6        0.02        0.27      2.71 o
   3   7   6        6.89        9.34      4.33 o
  -8   8   6        0.00        0.09      9.33 o
  -7   8   6        1.02        2.66      3.97 o
  -6   8   6        1.46       -0.26      2.90 o
  -5   8   6        6.16        4.18      2.54 o
  -4   8   6        0.70        3.00      2.32 o
  -3   8   6       12.87       13.79      2.60 o
  -2   8   6      141.34      141.36      7.70 o
  -1   8   6       25.86       19.37      3.24 o
   0   8   6       25.20       24.82      4.30 o
   1   8   6        0.37        0.01      3.16 o
   2   8   6       14.53       23.10      5.73 o
  -7   9   6        1.48        1.32      4.63 o
  -6   9   6        2.01       -1.98      4.17 o
  -5   9   6        1.00       -0.30      3.04 o
  -4   9   6        5.28        5.91      2.51 o
  -3   9   6       28.62       30.14      3.65 o
  -2   9   6       22.30       24.77      4.03 o
  -1   9   6       15.44        6.88      3.57 o
   0   9   6       10.53        8.30      3.30 o
   1   9   6        8.30       13.69      4.37 o
  -6  10   6       32.60       39.83      6.16 o
  -5  10   6       11.81       13.03      4.03 o
  -4  10   6        6.48        7.16      2.74 o
  -3  10   6        4.62        4.20      2.61 o
  -2  10   6        1.84        5.48      2.79 o
  -1  10   6        2.97       -1.39      3.44 o
   0 -11   7        4.30        8.54      4.42 o
   1 -11   7       25.40       32.00      5.66 o
   2 -11   7        0.65       -0.50      5.86 o
   3 -11   7        5.82       12.90      4.22 o
   4 -11   7        2.14        3.86      3.68 o
  -1 -10   7       13.67       22.57      5.09 o
   0 -10   7       16.77       23.15      5.03 o
   1 -10   7        0.40        1.94      3.70 o
   2 -10   7        5.20        2.20      4.29 o
   3 -10   7       10.73       18.84      4.49 o
   4 -10   7        0.62        0.26      3.16 o
   5 -10   7        0.17        0.74      4.69 o
  -3  -9   7        0.24       13.67      5.95 o
  -2  -9   7        0.74        7.02      4.54 o
  -1  -9   7       62.02       67.49      6.93 o
   0  -9   7        6.39        7.45      3.78 o
   1  -9   7       57.16       47.13      5.88 o
   2  -9   7       11.64        5.18      3.98 o
   3  -9   7       12.29       10.54      3.73 o
   4  -9   7        5.26        7.60      3.44 o
   5  -9   7        1.04        6.04      4.51 o
   6  -9   7        0.76        4.07      3.56 o
  -4  -8   7        3.86       13.68      6.02 o
  -3  -8   7        0.75        4.75      4.58 o
  -2  -8   7        9.32       17.51      5.06 o
  -1  -8   7       32.52       42.08      5.75 o
   0  -8   7       66.83       77.04      6.89 o
   1  -8   7       74.79       68.16      6.40 o
   2  -8   7       46.81       41.92      5.23 o
   3  -8   7        5.89        6.27      3.64 o
   4  -8   7        9.26       19.59      3.57 o
   5  -8   7        0.57        2.78      3.49 o
   6  -8   7        0.40        1.50      2.98 o
  -4  -7   7        2.21        6.22      4.23 o
  -3  -7   7       59.28       56.07      7.41 o
  -2  -7   7       11.81       10.16      4.54 o
  -1  -7   7       23.54       33.43      5.05 o
   0  -7   7        0.39       10.52      4.04 o
   1  -7   7       14.29       10.17      3.18 o
   2  -7   7        0.75        2.08      2.15 o
   3  -7   7       96.11       96.07      5.85 o
   4  -7   7      112.66      133.92      7.63 o
   5  -7   7       31.04       28.93      4.31 o
   6  -7   7        0.14        1.49      3.06 o
  -5  -6   7        0.09       37.77     36.96 o
  -4  -6   7        0.01        1.82      4.32 o
  -3  -6   7        0.03        1.65      3.72 o
  -2  -6   7        4.75        7.17      3.92 o
  -1  -6   7       10.28       14.15      4.22 o
   0  -6   7        1.54        5.24      3.08 o
   1  -6   7       35.31       44.51      3.25 o
   2  -6   7       15.84       20.27      2.22 o
   3  -6   7      103.04      112.45      4.45 o
   4  -6   7      233.95      225.49      7.76 o
   5  -6   7       11.28       11.73      3.46 o
   6  -6   7       17.66       15.19      4.12 o
   7  -6   7        2.47       -0.03      3.35 o
  -6  -5   7       73.55       88.44     11.03 o
  -5  -5   7       23.68       52.44     14.56 o
  -4  -5   7      142.22      136.16      9.17 o
  -3  -5   7        0.30        1.01      3.60 o
  -2  -5   7       38.16       37.72      7.64 o
  -1  -5   7       92.14       83.20      6.13 o
   0  -5   7       26.79       25.41      2.76 o
   1  -5   7        8.74       10.20      1.88 o
   2  -5   7      145.20      130.15      4.40 o
   3  -5   7      155.20      146.13      5.38 o
   4  -5   7      171.03      190.22      8.28 o
   5  -5   7        4.72        8.93      2.73 o
   6  -5   7        2.49        4.18      3.53 o
   7  -5   7        4.86        8.61      4.11 o
  -6  -4   7        1.35       14.50      6.69 o
  -5  -4   7       13.14       29.62     10.71 o
  -4  -4   7        5.56        1.89      3.22 o
  -3  -4   7       75.17       74.67      8.88 o
  -2  -4   7       32.48       26.34      3.95 o
  -1  -4   7       61.55       57.52      5.38 o
   0  -4   7       35.04       30.76      3.44 o
   1  -4   7        2.15       -0.69      3.00 o
   2  -4   7       69.84       63.31      4.58 o
   3  -4   7      213.59      203.46      6.90 o
   4  -4   7      275.41      261.46      7.74 o
   5  -4   7       11.67        7.84      2.86 o
   6  -4   7        1.24        1.48      2.68 o
   7  -4   7        0.19        1.37      3.42 o
  -7  -3   7        4.23       -3.62      8.65 o
  -6  -3   7        9.19        6.13      5.83 o
  -5  -3   7       34.10       39.76      4.24 o
  -4  -3   7       20.73       17.22      4.23 o
  -3  -3   7      388.28      407.13     11.35 o
  -2  -3   7      188.45      208.49      8.41 o
  -1  -3   7       24.32       16.86      2.46 o
   0  -3   7       12.06       13.55      3.03 o
   1  -3   7       15.22       16.32      1.95 o
   2  -3   7       40.41       35.88      2.71 o
   3  -3   7      223.18      226.04      7.53 o
   4  -3   7       33.73       35.61      3.41 o
   5  -3   7        0.25       -2.29      2.64 o
   6  -3   7        0.02        0.13      2.70 o
   7  -3   7        1.18       -0.70      3.21 o
  -7  -2   7        1.66       -3.78      6.90 o
  -6  -2   7        1.42        1.21      3.41 o
  -5  -2   7       14.09       17.10      3.14 o
  -4  -2   7       55.40       58.71      3.54 o
  -3  -2   7        7.63        8.40      3.75 o
  -2  -2   7       17.43       17.95      2.24 o
  -1  -2   7        5.44        6.11      2.27 o
   0  -2   7       36.10       40.77      2.32 o
   1  -2   7       76.82       61.62      3.38 o
   2  -2   7        4.46        4.12      1.95 o
   3  -2   7       24.39       25.78      2.44 o
   4  -2   7        1.29        2.58      2.34 o
   5  -2   7       32.90       29.52      3.94 o
   6  -2   7       14.82       10.58      3.43 o
  -8  -1   7        0.06        9.46      4.98 o
  -7  -1   7        4.63        9.52      4.57 o
  -6  -1   7        0.00       -3.86      2.96 o
  -5  -1   7       35.28       38.64      4.14 o
  -4  -1   7       37.88       37.14      3.09 o
  -3  -1   7      168.08      173.32      5.35 o
  -2  -1   7       71.44       80.08      3.09 o
  -1  -1   7      177.34      162.91      5.15 o
   0  -1   7       11.63       11.29      1.01 o
   1  -1   7      150.98      125.26      8.75 o
   2  -1   7        2.12        2.47      1.46 o
   3  -1   7       77.11       72.47      3.38 o
   4  -1   7        4.55        4.42      2.25 o
   5  -1   7       15.33       12.68      2.76 o
   6  -1   7        0.86        5.98      3.18 o
  -8   0   7        0.82        5.12      3.46 o
  -7   0   7        0.14        5.68      3.41 o
  -6   0   7       23.66       18.54      4.20 o
  -5   0   7       23.39       17.27      3.99 o
  -4   0   7        0.26        1.80      1.65 o
  -3   0   7       51.18       49.54      2.77 o
  -2   0   7      211.16      196.04      5.70 o
  -1   0   7       18.65       19.53      1.83 o
   0   0   7      302.52      321.24      6.35 o
   1   0   7       14.87       19.13      2.85 o
   2   0   7       55.52       43.14      5.63 o
   3   0   7      131.47      119.71      3.94 o
   4   0   7        1.23        2.08      2.22 o
   5   0   7        0.19        0.91      2.95 o
   6   0   7       24.18       30.82      4.72 o
  -8   1   7        6.48        5.83      3.30 o
  -7   1   7        9.12       10.60      3.35 o
  -6   1   7       74.43       59.88      4.85 o
  -5   1   7      108.94      108.50      4.85 o
  -4   1   7        2.16        1.57      1.25 o
  -3   1   7        4.37        2.54      1.27 o
  -2   1   7       20.85       22.35      2.09 o
  -1   1   7     1683.03     1757.35     16.78 o
   0   1   7       95.98      111.30      4.59 o
   1   1   7       34.82       34.79      2.46 o
   2   1   7       54.90       54.23      3.44 o
   3   1   7        6.62        8.42      1.82 o
   4   1   7       34.69       37.79      4.61 o
   5   1   7        8.59        9.12      3.46 o
   6   1   7        0.74        1.45      4.97 o
  -8   2   7      103.83       92.80      6.79 o
  -7   2   7        0.81        1.78      2.81 o
  -6   2   7       79.07       86.47      5.73 o
  -5   2   7      160.98      158.51      8.36 o
  -4   2   7        4.57        1.22      1.56 o
  -3   2   7        0.92        3.02      1.16 o
  -2   2   7       16.34       20.40      1.80 o
  -1   2   7        0.10        2.57      1.22 o
   0   2   7        0.08        0.87      1.09 o
   1   2   7        9.52       12.70      1.36 o
   2   2   7      259.28      265.34      6.26 o
   3   2   7      341.89      364.03      9.91 o
   4   2   7        0.30        1.54      3.05 o
   5   2   7        3.53        2.32      5.11 o
  -8   3   7      116.91       98.85      7.79 o
  -7   3   7        0.06        0.77      4.32 o
  -6   3   7        0.49        4.86      3.21 o
  -5   3   7       74.30       86.07      3.68 o
  -4   3   7       47.28       42.57      2.24 o
  -3   3   7        2.71        4.64      1.25 o
  -2   3   7        0.00        1.93      1.14 o
  -1   3   7        0.80        0.55      1.13 o
   0   3   7      164.01      145.39      4.26 o
   1   3   7      605.94      613.04      9.14 o
   2   3   7       96.68       98.04      4.52 o
   3   3   7        0.01        3.56      3.78 o
   4   3   7        3.10        7.56      3.98 o
   5   3   7        4.25        8.60      4.36 o
  -8   4   7      120.30      124.64      8.63 o
  -7   4   7        4.93        4.19      2.86 o
  -6   4   7       19.78       15.26      2.72 o
  -5   4   7        7.19        4.53      1.60 o
  -4   4   7        3.02        0.67      1.52 o
  -3   4   7        3.28        3.30      1.74 o
  -2   4   7       56.77       48.84      2.23 o
  -1   4   7       16.41       16.56      1.96 o
   0   4   7        5.43        1.63      2.02 o
   1   4   7        0.18        2.52      2.32 o
   2   4   7        3.97       10.50      3.46 o
   3   4   7       51.50       64.84      6.26 o
   4   4   7        3.79        3.97      3.94 o
  -8   5   7        0.02       -1.83      3.00 o
  -7   5   7        3.89        5.38      2.78 o
  -6   5   7       19.97       15.04      2.70 o
  -5   5   7        8.78       12.10      2.34 o
  -4   5   7       37.41       42.26      3.22 o
  -3   5   7        1.52        0.29      2.23 o
  -2   5   7       16.69       16.49      2.20 o
  -1   5   7      467.45      487.48      9.68 o
   0   5   7      283.84      293.93      8.08 o
   1   5   7        0.16        2.03      2.27 o
   2   5   7       22.20       24.92      3.86 o
   3   5   7        0.18        1.25      3.28 o
   4   5   7       11.15       15.40      4.42 o
  -8   6   7        2.72        3.60      5.20 o
  -7   6   7        5.12        5.10      2.71 o
  -6   6   7        2.26        6.14      2.43 o
  -5   6   7       32.34       32.08      3.59 o
  -4   6   7        0.48        1.53      1.94 o
  -3   6   7       55.76       57.44      5.43 o
  -2   6   7      195.00      183.23      7.48 o
  -1   6   7       22.58       17.96      2.94 o
   0   6   7       20.06       15.10      2.46 o
   1   6   7        7.12        8.99      2.62 o
   2   6   7       37.77       46.75      5.04 o
   3   6   7        7.94        6.34      4.10 o
  -8   7   7        0.36       -2.11      5.06 o
  -7   7   7        2.29        3.37      2.79 o
  -6   7   7       25.55       23.89      3.76 o
  -5   7   7        3.73        1.43      2.60 o
  -4   7   7        5.47        6.15      2.32 o
  -3   7   7       17.59       16.42      3.37 o
  -2   7   7       22.88       18.46      2.94 o
  -1   7   7        5.34        5.98      2.47 o
   0   7   7        0.60       -0.58      2.93 o
   1   7   7        5.40       -3.17      5.30 o
   2   7   7        1.07        1.68      4.51 o
  -7   8   7        2.49       10.63      4.93 o
  -6   8   7        0.02        0.59      3.25 o
  -5   8   7        6.32        4.77      2.99 o
  -4   8   7        0.48        1.40      2.44 o
  -3   8   7       13.07       11.85      2.82 o
  -2   8   7        8.70        8.63      2.87 o
  -1   8   7       27.17       21.16      3.77 o
   0   8   7        0.00       -5.67      3.95 o
   1   8   7        0.16       -2.59      4.06 o
  -7   9   7        6.30        5.73      5.24 o
  -6   9   7        3.27        2.39      3.90 o
  -5   9   7        0.40        0.75      3.41 o
  -4   9   7       27.78       29.04      4.05 o
  -3   9   7       28.44       28.48      3.92 o
  -2   9   7       41.67       43.44      5.09 o
  -1   9   7        0.10        5.57      3.65 o
   0   9   7        7.14        5.94      4.00 o
  -5  10   7       54.85       66.88      7.72 o
  -4  10   7        1.78        1.87      3.32 o
  -3  10   7        0.30        2.89      2.80 o
  -2  10   7       18.32       25.26      6.02 o
   2 -11   8        0.02        4.81      5.74 o
  -1 -10   8       20.61       30.66      6.00 o
   0 -10   8        2.66        9.97      5.09 o
   1 -10   8       20.72       14.48      4.20 o
   2 -10   8        3.10        2.83      3.45 o
   3 -10   8        0.12        7.35      4.34 o
   4 -10   8        1.64        5.76      4.06 o
  -2  -9   8        8.16       10.98      5.39 o
  -1  -9   8       17.59       14.76      4.46 o
   0  -9   8        0.28        9.03      4.60 o
   1  -9   8        1.92        5.35      4.12 o
   2  -9   8        0.68        2.69      3.66 o
   3  -9   8        9.07       12.15      3.73 o
   4  -9   8        5.92        4.47      3.38 o
   5  -9   8        2.61        4.87      4.60 o
  -3  -8   8        6.15       11.47      5.20 o
  -2  -8   8        0.25        5.77      4.42 o
  -1  -8   8        0.79        3.16      3.87 o
   0  -8   8       78.70       82.62      7.22 o
   1  -8   8       14.11        7.89      3.30 o
   2  -8   8        2.77        3.17      2.94 o
   3  -8   8       28.70       31.22      4.83 o
   4  -8   8        1.21        7.50      5.40 o
   5  -8   8        2.27        1.02      7.16 o
   6  -8   8        0.95        1.56      3.81 o
  -4  -7   8        5.49        6.99      4.25 o
  -3  -7   8        0.00        5.62      5.05 o
  -2  -7   8        0.56        7.26      4.65 o
  -1  -7   8       48.18       43.44      5.64 o
   0  -7   8       37.13       61.39      6.37 o
   1  -7   8       45.97       48.25      4.61 o
   2  -7   8        0.78        2.49      1.80 o
   3  -7   8       52.08       59.67      5.67 o
   4  -7   8        0.88        2.26      3.60 o
   5  -7   8        0.40        1.81      3.17 o
   6  -7   8        7.35        6.33      3.58 o
  -5  -6   8       39.35       36.87      8.78 o
  -4  -6   8       25.98       26.20      7.17 o
  -3  -6   8        4.61        5.89      5.04 o
  -2  -6   8       29.29       31.42      7.44 o
  -1  -6   8        4.05        6.46      3.18 o
   0  -6   8       31.27       48.26      5.56 o
   1  -6   8       90.26       83.76      5.49 o
   2  -6   8       51.35       43.56      3.12 o
   3  -6   8       27.33       34.59      3.37 o
   4  -6   8       18.37       23.78      4.70 o
   5  -6   8        0.00        2.53      3.13 o
   6  -6   8        0.26        2.08      3.35 o
  -6  -5   8       43.71       56.42      9.64 o
  -5  -5   8       15.25       30.41     12.69 o
  -4  -5   8       27.90       30.53      6.02 o
  -3  -5   8        1.94        2.14      3.43 o
  -2  -5   8        1.01        4.89      3.08 o
  -1  -5   8       20.14       23.05      7.78 o
   0  -5   8        2.80        3.66      3.99 o
   1  -5   8       70.18       64.71      3.74 o
   2  -5   8      493.11      528.04     12.95 o
   3  -5   8        5.28        4.87      2.18 o
   4  -5   8       12.35       13.49      4.52 o
   5  -5   8        3.34        7.92      3.28 o
   6  -5   8        0.00        4.49      3.60 o
  -6  -4   8       11.59       19.02      7.65 o
  -5  -4   8       25.79       17.06      4.76 o
  -4  -4   8       13.99       11.04      5.78 o
  -3  -4   8        0.36        1.63      2.90 o
  -2  -4   8        1.10        1.51      2.83 o
  -1  -4   8        0.17        5.96      4.53 o
   0  -4   8       30.51       29.49      3.46 o
   1  -4   8       71.77       70.98      3.11 o
   2  -4   8      861.39      801.86     13.68 o
   3  -4   8       32.40       28.50      3.47 o
   4  -4   8        5.59        0.81      2.58 o
   5  -4   8        0.00       -2.32      2.81 o
   6  -4   8        5.59        3.86      3.86 o
  -7  -3   8        9.31        5.23     33.16 o
  -6  -3   8       12.29       11.10      6.83 o
  -5  -3   8        7.48       14.53      5.94 o
  -4  -3   8        5.72        4.10      4.62 o
  -3  -3   8       22.25       26.54      4.09 o
  -2  -3   8       27.98       19.14      3.49 o
  -1  -3   8       31.88       27.74      1.93 o
   0  -3   8      219.79      206.52      6.56 o
   1  -3   8        6.54        7.71      1.82 o
   2  -3   8       85.30       95.40      4.23 o
   3  -3   8      184.19      180.19      6.78 o
   4  -3   8        6.97        4.51      2.37 o
   5  -3   8       59.52       52.62      5.38 o
   6  -3   8        0.31        0.42      2.96 o
  -7  -2   8       13.29       -3.34      6.91 o
  -6  -2   8        0.00       -6.36      7.37 o
  -5  -2   8       58.24       52.41      5.72 o
  -4  -2   8        9.28        9.18      3.57 o
  -3  -2   8       11.06        9.05      3.29 o
  -2  -2   8       15.35       15.02      2.70 o
  -1  -2   8       38.77       42.68      3.77 o
   0  -2   8        1.15        0.05      1.18 o
   1  -2   8      213.95      191.07      8.20 o
   2  -2   8        0.06        3.39      1.73 o
   3  -2   8       47.94       43.82      4.29 o
   4  -2   8       27.77       22.40      3.52 o
   5  -2   8       24.75       23.75      3.76 o
   6  -2   8        1.64       -1.17      2.81 o
  -7  -1   8        5.47       18.17      6.14 o
  -6  -1   8        1.16       -2.41      5.15 o
  -5  -1   8       99.47      111.89      6.43 o
  -4  -1   8       94.60      112.68      6.33 o
  -3  -1   8       16.40       20.24      2.42 o
  -2  -1   8       65.80       72.60      3.67 o
  -1  -1   8      180.85      180.98      5.24 o
   0  -1   8       16.05       22.45      3.28 o
   1  -1   8        1.43        1.77      2.62 o
   2  -1   8       26.74       31.23      2.59 o
   3  -1   8        3.18        0.26      2.37 o
   4  -1   8        3.76        3.28      2.57 o
   5  -1   8       13.01        9.06      2.67 o
   6  -1   8        3.17        6.99      3.13 o
  -8   0   8        1.17        5.33      4.76 o
  -7   0   8        0.85        7.21      3.76 o
  -6   0   8        0.04        6.96      4.82 o
  -5   0   8      167.03      160.27      7.30 o
  -4   0   8        0.57        7.35      4.02 o
  -3   0   8        0.69        0.17      1.19 o
  -2   0   8       29.59       30.29      2.60 o
  -1   0   8       46.51       33.82      3.46 o
   0   0   8       31.27       27.34      3.66 o
   1   0   8        1.62        3.21      2.25 o
   2   0   8      108.36      117.97      6.51 o
   3   0   8        0.05       -0.13      2.55 o
   4   0   8       28.10       23.31      3.51 o
   5   0   8       19.95       16.77      3.74 o
  -8   1   8        0.26       -1.86      3.56 o
  -7   1   8        0.31        1.33      3.12 o
  -6   1   8        0.00        3.63      2.82 o
  -5   1   8      219.84      202.48      6.60 o
  -4   1   8       11.16       12.44      1.86 o
  -3   1   8       95.82      103.85      3.75 o
  -2   1   8      172.72      180.11      4.61 o
  -1   1   8       49.42       45.40      3.11 o
   0   1   8       20.34       22.01      2.27 o
   1   1   8       20.25       19.45      2.98 o
   2   1   8      215.29      216.63      8.74 o
   3   1   8        6.46        3.54      2.14 o
   4   1   8        0.70        1.82      2.63 o
   5   1   8        0.00        0.47      3.56 o
  -8   2   8        1.17        0.59      3.63 o
  -7   2   8        0.61        1.11      4.36 o
  -6   2   8        4.52        1.76      3.00 o
  -5   2   8       98.31       79.02      4.45 o
  -4   2   8        6.34        4.98      1.46 o
  -3   2   8      131.33      120.20      4.06 o
  -2   2   8       16.55       15.15      2.29 o
  -1   2   8        0.52        1.71      1.53 o
   0   2   8       77.51       76.04      2.98 o
   1   2   8       12.03       13.85      4.05 o
   2   2   8        1.09       -0.71      1.68 o
   3   2   8       20.18       18.02      4.35 o
   4   2   8        2.55        2.21      3.77 o
   5   2   8        6.30        3.63      4.47 o
  -8   3   8        0.02       -1.19      3.87 o
  -7   3   8        0.38       -5.19      3.59 o
  -6   3   8        5.33        6.92      2.85 o
  -5   3   8        0.15       -0.73      1.78 o
  -4   3   8       35.35       31.09      2.59 o
  -3   3   8      187.69      194.70      6.80 o
  -2   3   8        1.10        1.39      1.14 o
  -1   3   8       15.64       14.34      1.84 o
   0   3   8      168.05      168.16      6.55 o
   1   3   8      110.61      108.44      6.44 o
   2   3   8      132.19      125.91      7.14 o
   3   3   8        3.45        7.66      4.23 o
   4   3   8        2.98        9.91      4.80 o
  -8   4   8       11.74       13.87      4.62 o
  -7   4   8        7.33        4.12      2.81 o
  -6   4   8        0.56       -1.91      1.99 o
  -5   4   8        0.01       -1.27      1.89 o
  -4   4   8        0.38        1.16      1.60 o
  -3   4   8       21.83       22.34      3.03 o
  -2   4   8        1.47        1.37      1.55 o
  -1   4   8       70.46       70.64      5.48 o
   0   4   8      286.56      292.62      8.50 o
   1   4   8       75.16       77.98      6.00 o
   2   4   8        0.08        4.39      3.35 o
   3   4   8        0.07        5.31      3.53 o
   4   4   8        3.64        9.98      4.06 o
  -8   5   8        2.32        2.55      3.05 o
  -7   5   8       28.53       35.33      4.25 o
  -6   5   8        5.84        4.92      2.32 o
  -5   5   8       54.36       43.34      3.65 o
  -4   5   8        0.00       -0.02      1.66 o
  -3   5   8        0.79       -0.69      2.99 o
  -2   5   8      120.97      123.69      7.93 o
  -1   5   8       11.34       11.57      2.27 o
   0   5   8      353.94      371.90     10.97 o
   1   5   8        8.45       12.45      3.12 o
   2   5   8       12.11       11.40      3.66 o
   3   5   8        2.91        5.01      3.51 o
  -8   6   8        0.15        3.44      3.97 o
  -7   6   8       29.94       27.17      4.36 o
  -6   6   8        2.72        3.45      2.39 o
  -5   6   8        1.10        3.52      2.47 o
  -4   6   8       10.87        6.94      2.47 o
  -3   6   8       20.20       16.14      3.61 o
  -2   6   8      312.72      329.06     13.18 o
  -1   6   8       57.10       63.27      4.78 o
   0   6   8        1.66        0.66      3.20 o
   1   6   8       14.04       20.37      4.38 o
   2   6   8        0.23        1.00      3.48 o
  -7   7   8        8.76       14.85      3.73 o
  -6   7   8       16.64       16.43      3.50 o
  -5   7   8        0.11       -1.34      2.66 o
  -4   7   8        6.63        9.93      2.93 o
  -3   7   8        7.61        8.21      3.26 o
  -2   7   8       67.73       76.35      5.45 o
  -1   7   8       27.53       24.97      4.33 o
   0   7   8        0.02       -0.57      3.70 o
   1   7   8        1.19        0.10      3.81 o
  -7   8   8       12.87       19.64      5.73 o
  -6   8   8        0.08       -0.97      3.50 o
  -5   8   8        0.25       -0.70      2.99 o
  -4   8   8        4.14        6.31      2.84 o
  -3   8   8       16.56       12.26      3.64 o
  -2   8   8        5.44        6.47      3.58 o
  -1   8   8        0.51        0.44      3.29 o
   0   8   8       13.19       20.92      4.50 o
  -6   9   8        6.47        6.95      4.02 o
  -5   9   8        0.90        0.70      3.69 o
  -4   9   8        4.47        4.62      3.14 o
  -3   9   8        0.62        0.54      3.08 o
  -2   9   8        3.68       10.92      4.20 o
  -1   9   8        2.83        9.68      4.41 o
   0 -10   9       29.74       41.69      6.45 o
   1 -10   9        3.33        3.79      4.56 o
   2 -10   9        1.48        7.57      3.96 o
   3 -10   9        0.08        5.17      3.55 o
  -2  -9   9        0.00        1.91      4.21 o
  -1  -9   9        4.45        8.62      4.30 o
   0  -9   9       52.86       64.65      7.05 o
   1  -9   9       35.31       37.50      5.60 o
   2  -9   9        4.28        3.88      4.89 o
   3  -9   9        9.98       15.72      4.36 o
   4  -9   9       16.51       30.74      5.73 o
  -3  -8   9        1.43        6.02      6.13 o
  -2  -8   9       17.71       15.64      5.59 o
  -1  -8   9       29.93       35.27      5.72 o
   0  -8   9       38.60       35.22      5.38 o
   1  -8   9        0.20        2.27      3.86 o
   2  -8   9        1.12        1.63      3.12 o
   3  -8   9        1.55        9.39      3.59 o
   4  -8   9        2.95        1.77      4.77 o
   5  -8   9        0.15       -1.75      5.31 o
  -4  -7   9        2.00        8.69      5.09 o
  -3  -7   9        8.39        7.08      5.76 o
  -2  -7   9        7.73       13.91      6.27 o
  -1  -7   9       79.63       75.55      6.99 o
   0  -7   9        8.12       11.52      3.22 o
   1  -7   9        0.13        1.45      2.57 o
   2  -7   9        4.30       -0.04      2.93 o
   3  -7   9        7.11       10.39      5.42 o
   4  -7   9        1.80        1.81      4.46 o
   5  -7   9        0.60        0.48      4.96 o
  -5  -6   9        0.47       29.42     11.54 o
  -4  -6   9       16.39       14.48      4.83 o
  -3  -6   9        0.17       -1.64      4.95 o
  -2  -6   9        5.91       12.59      4.45 o
  -1  -6   9        6.04        2.23      3.99 o
   0  -6   9        0.08        3.05      3.53 o
   1  -6   9      107.70       98.49      6.01 o
   2  -6   9      136.23      134.38      5.95 o
   3  -6   9        0.11        1.77      2.72 o
   4  -6   9       23.43       30.88      5.17 o
   5  -6   9        0.42        2.25      3.21 o
   6  -6   9        0.81        1.46      3.48 o
  -5  -5   9        8.99        7.87      5.35 o
  -4  -5   9        1.07       -2.66      4.03 o
  -3  -5   9        1.60        2.87      4.13 o
  -2  -5   9       17.38       23.97      5.01 o
  -1  -5   9        5.85       10.52      3.48 o
   0  -5   9       47.08       53.82      4.98 o
   1  -5   9      145.33      153.89      6.84 o
   2  -5   9       52.98       50.58      3.71 o
   3  -5   9        4.94       10.06      3.07 o
   4  -5   9       38.43       45.08      4.62 o
   5  -5   9        9.02       15.50      4.38 o
   6  -5   9        0.18        3.76      3.83 o
  -6  -4   9        3.48       -0.58      6.38 o
  -5  -4   9       16.81       18.14      5.34 o
  -4  -4   9       18.66       16.58      4.60 o
  -3  -4   9        1.10        5.23      3.59 o
  -2  -4   9        3.57        4.51      3.19 o
  -1  -4   9        2.95        2.67      2.90 o
   0  -4   9       29.57       30.79      2.91 o
   1  -4   9        8.20       11.57      2.35 o
   2  -4   9      133.21      132.98      6.29 o
   3  -4   9      100.08       94.83      5.63 o
   4  -4   9        1.58       -0.33      2.72 o
   5  -4   9        1.71        0.98      2.94 o
   6  -4   9        1.26        2.71      3.63 o
  -6  -3   9        5.34       12.11     14.96 o
  -5  -3   9       18.42       15.07      5.74 o
  -4  -3   9       15.13       12.26      4.17 o
  -3  -3   9        1.48        0.57      3.05 o
  -2  -3   9        0.49       -0.74      2.84 o
  -1  -3   9       18.24       18.32      4.51 o
   0  -3   9       75.69       78.05      3.54 o
   1  -3   9      123.32      114.67      5.46 o
   2  -3   9      155.07      136.52      7.16 o
   3  -3   9       18.65       14.46      3.07 o
   4  -3   9        0.35        0.38      2.46 o
   5  -3   9        0.31       -0.72      3.03 o
   6  -3   9        0.03        1.43      3.38 o
  -7  -2   9        0.39       19.61      8.76 o
  -6  -2   9       17.15       18.77      9.97 o
  -5  -2   9        2.10        4.72      2.85 o
  -4  -2   9      106.11       94.87      5.30 o
  -3  -2   9        6.51        3.11      3.08 o
  -2  -2   9        0.03        4.26      4.31 o
  -1  -2   9       39.73       47.24      3.32 o
   0  -2   9        0.04        0.58      1.04 o
   1  -2   9       32.88       28.70      3.92 o
   2  -2   9        5.46        7.06      2.84 o
   3  -2   9        0.00       -0.44      2.55 o
   4  -2   9       22.13       13.46      3.30 o
   5  -2   9        1.82        2.85      3.19 o
  -7  -1   9        0.04       12.86      5.95 o
  -6  -1   9       20.66       13.19     10.48 o
  -5  -1   9       93.03      104.92      6.46 o
  -4  -1   9        0.50        0.45      2.36 o
  -3  -1   9        1.73        2.59      2.00 o
  -2  -1   9        1.54        1.71      2.55 o
  -1  -1   9        1.92        2.52      1.68 o
   0  -1   9       70.22       69.70      5.64 o
   1  -1   9       45.03       40.24      4.52 o
   2  -1   9        2.98        3.69      2.43 o
   3  -1   9       73.76       57.10      5.21 o
   4  -1   9        0.15       -0.28      2.74 o
   5  -1   9        4.58        4.58      2.57 o
  -7   0   9        1.06        5.02      4.85 o
  -6   0   9       11.32       15.51      4.24 o
  -5   0   9       91.84      109.37      6.33 o
  -4   0   9       19.37       18.33      3.37 o
  -3   0   9       57.57       53.16      2.94 o
  -2   0   9      109.58       98.21      4.27 o
  -1   0   9       46.00       48.00      3.44 o
   0   0   9       55.27       47.31      4.75 o
   1   0   9       65.64       65.14      4.76 o
   2   0   9       15.63       20.62      3.72 o
   3   0   9       76.77       72.44      5.95 o
   4   0   9        0.59       -0.25      2.66 o
   5   0   9        2.12        3.43      3.76 o
  -7   1   9        0.29       -2.12      3.98 o
  -6   1   9        6.32        8.33      3.77 o
  -5   1   9       33.78       45.98      4.33 o
  -4   1   9      168.29      167.72      5.31 o
  -3   1   9       97.73       96.81      3.78 o
  -2   1   9        0.29        1.07      1.91 o
  -1   1   9        9.02       12.78      3.04 o
   0   1   9        1.51        0.28      2.52 o
   1   1   9       26.91       23.07      3.46 o
   2   1   9       49.08       43.03      4.52 o
   3   1   9       13.39       13.39      3.48 o
   4   1   9        3.40        2.41      3.73 o
   5   1   9        0.11        0.51      3.83 o
  -8   2   9        5.93       -4.70      4.50 o
  -7   2   9        6.66        5.41      3.63 o
  -6   2   9        0.01        0.31      3.33 o
  -5   2   9        1.07        1.62      1.88 o
  -4   2   9        0.93        1.81      1.44 o
  -3   2   9       28.84       30.88      3.27 o
  -2   2   9        1.34        4.17      2.67 o
  -1   2   9       50.81       52.69      4.08 o
   0   2   9      148.33      140.68      5.04 o
   1   2   9       86.48      102.16      5.98 o
   2   2   9        3.36       -0.44      2.66 o
   3   2   9       19.80       22.66      4.75 o
   4   2   9        1.59       -1.26      4.72 o
  -8   3   9       32.40       30.96      5.73 o
  -7   3   9        7.23        6.31      3.28 o
  -6   3   9       17.72       18.25      3.06 o
  -5   3   9        5.57        4.67      1.84 o
  -4   3   9        0.03        0.80      1.50 o
  -3   3   9       77.08       83.01      4.84 o
  -2   3   9       15.01       13.09      2.29 o
  -1   3   9        1.16        0.99      1.58 o
   0   3   9      142.96      160.36      8.83 o
   1   3   9       14.31        7.96      2.75 o
   2   3   9        1.22       -0.16      3.42 o
   3   3   9        0.83        1.01      3.45 o
   4   3   9        0.65        3.91      3.94 o
  -8   4   9        8.83        6.27      3.50 o
  -7   4   9        8.90        4.17      2.72 o
  -6   4   9        0.10       -1.50      2.16 o
  -5   4   9       22.78       27.01      2.95 o
  -4   4   9        3.56        2.86      1.79 o
  -3   4   9       19.36       21.04      3.13 o
  -2   4   9        4.36        2.14      4.62 o
  -1   4   9      179.72      200.65     11.93 o
   0   4   9        7.96       10.19      3.47 o
   1   4   9       25.78       26.36      3.93 o
   2   4   9       11.17       21.78      4.83 o
   3   4   9        0.21        2.89      3.86 o
  -7   5   9        1.85        0.88      2.63 o
  -6   5   9       17.17       15.82      2.90 o
  -5   5   9        4.88        5.13      2.20 o
  -4   5   9        4.89        2.50      2.30 o
  -3   5   9       49.97       51.04      5.53 o
  -2   5   9      290.85      304.18     15.08 o
  -1   5   9        4.88        3.56      3.89 o
   0   5   9        1.81        1.43      3.47 o
   1   5   9        5.59       11.37      3.20 o
   2   5   9        1.98        4.86      3.29 o
  -7   6   9        1.58        3.72      2.73 o
  -6   6   9        9.88        6.60      2.83 o
  -5   6   9        0.56        0.61      2.78 o
  -4   6   9       35.87       35.84      4.00 o
  -3   6   9       70.46       61.96      6.26 o
  -2   6   9       67.01       66.64      6.72 o
  -1   6   9       43.51       38.79      4.98 o
   0   6   9        2.66        2.28      3.06 o
   1   6   9        2.42        4.90      3.77 o
   2   6   9        1.88        0.57      4.50 o
  -7   7   9        4.55        8.12      3.32 o
  -6   7   9        1.09        0.35      3.03 o
  -5   7   9       17.65       19.70      4.31 o
  -4   7   9       23.65       22.26      4.47 o
  -3   7   9       61.41       70.92      6.26 o
  -2   7   9       14.80       11.49      3.58 o
  -1   7   9       47.29       42.25      5.41 o
   0   7   9        0.69       -1.89      3.33 o
   1   7   9        9.39        9.60      4.50 o
  -6   8   9        1.74       -1.27      3.61 o
  -5   8   9       34.41       40.34      5.91 o
  -4   8   9       12.81       11.85      3.60 o
  -3   8   9        5.65        3.41      3.28 o
  -2   8   9        0.30       -3.37      3.39 o
  -1   8   9        8.80       10.75      4.03 o
  -4   9   9       22.98       26.88      4.72 o
  -3   9   9        1.91       -1.18      3.41 o
  -1  -9  10        2.48        8.20      6.97 o
   0  -9  10       14.06       23.65      5.15 o
   1  -9  10        1.92        2.02      4.26 o
   2  -9  10        0.00       -5.94      3.96 o
   3  -9  10        5.19       18.79      6.51 o
  -2  -8  10       11.26       15.66      4.86 o
  -1  -8  10        0.44        6.68      4.07 o
   0  -8  10        2.43       10.70      5.34 o
   1  -8  10       29.94       24.34      4.62 o
   2  -8  10        2.20        2.88      4.45 o
   3  -8  10        0.27        2.92      5.00 o
   4  -8  10        0.06        4.72      7.48 o
  -3  -7  10        0.47        1.99      4.99 o
  -2  -7  10        0.55        8.96      6.17 o
  -1  -7  10        3.17        4.25      7.13 o
   0  -7  10        7.52        7.28      3.37 o
   1  -7  10        3.29        3.28      3.26 o
   2  -7  10       14.45       13.29      5.98 o
   3  -7  10        6.01       10.88      5.11 o
   4  -7  10       13.74       23.74      6.30 o
   5  -7  10        1.63        2.92      4.09 o
  -4  -6  10        0.54        6.98      5.78 o
  -3  -6  10       51.36       51.89      8.39 o
  -2  -6  10        3.22        7.87      4.00 o
  -1  -6  10       68.44       79.87      6.54 o
   0  -6  10       30.02       32.55      4.38 o
   1  -6  10        2.21        2.47      2.63 o
   2  -6  10       15.86       14.33      4.38 o
   3  -6  10       11.82       15.40      5.48 o
   4  -6  10        6.06        4.16      4.30 o
   5  -6  10        4.82        2.30      3.89 o
  -5  -5  10        5.07       -3.32      6.37 o
  -4  -5  10        0.39       -0.70      3.77 o
  -3  -5  10        4.44        6.97      3.21 o
  -2  -5  10       15.38       24.47      5.15 o
  -1  -5  10       26.53       37.77      5.80 o
   0  -5  10       79.88       71.04      5.69 o
   1  -5  10       27.96       37.07      3.81 o
   2  -5  10       12.39        8.37      3.17 o
   3  -5  10       49.37       51.63      5.37 o
   4  -5  10        0.96        2.58      4.17 o
   5  -5  10        0.11        2.26      3.70 o
  -5  -4  10        0.01       11.45      7.44 o
  -4  -4  10       15.10        7.37      4.14 o
  -3  -4  10        3.08        0.78      3.00 o
  -2  -4  10        0.22        1.94      2.81 o
  -1  -4  10      171.05      174.08      7.03 o
   0  -4  10      684.90      712.52     14.21 o
   1  -4  10       11.64       13.54      2.90 o
   2  -4  10        7.91        5.03      2.35 o
   3  -4  10        5.64        3.87      2.63 o
   4  -4  10       11.87        7.99      3.35 o
   5  -4  10        1.30        1.49      3.23 o
  -6  -3  10        2.66       -3.12      7.90 o
  -5  -3  10        0.01        1.22      6.25 o
  -4  -3  10       27.12       29.27      5.66 o
  -3  -3  10        5.19       10.37      4.45 o
  -2  -3  10      154.74      139.12      7.31 o
  -1  -3  10        0.17        4.26      3.69 o
   0  -3  10      268.42      248.59     13.24 o
   1  -3  10        0.09       -1.63      2.82 o
   2  -3  10        1.17        1.96      2.79 o
   3  -3  10       57.53       68.63      5.57 o
   4  -3  10        1.43        3.48      3.04 o
   5  -3  10        0.01       -0.07      3.02 o
  -6  -2  10        4.21       21.11      7.96 o
  -5  -2  10        4.11        1.67      4.28 o
  -4  -2  10        1.71        3.90      3.05 o
  -3  -2  10        6.47        8.82      2.53 o
  -2  -2  10        8.26       13.06      2.86 o
  -1  -2  10      117.84      111.30      4.15 o
   0  -2  10      176.89      168.89      8.91 o
   1  -2  10        0.32       -3.60      2.74 o
   2  -2  10       27.39       32.68      4.68 o
   3  -2  10       48.87       30.56      4.26 o
   4  -2  10        7.54        5.27      3.00 o
   5  -2  10        0.72        2.05      3.30 o
  -7  -1  10       13.87       20.81      6.56 o
  -6  -1  10        6.10       20.82      5.93 o
  -5  -1  10        8.35        3.08      4.01 o
  -4  -1  10       18.44       13.17      2.98 o
  -3  -1  10       41.37       33.03      3.09 o
  -2  -1  10        7.89       13.13      3.46 o
  -1  -1  10       25.46       22.98      2.86 o
   0  -1  10        7.15        3.83      2.61 o
   1  -1  10        1.57        2.87      2.70 o
   2  -1  10        1.68        1.16      2.51 o
   3  -1  10        0.00        1.08      2.56 o
   4  -1  10        0.63        1.21      2.69 o
   5  -1  10        0.24        1.58      3.21 o
  -7   0  10        0.51        6.58      4.84 o
  -6   0  10        0.01        3.33      3.83 o
  -5   0  10        1.75        2.72      4.02 o
  -4   0  10       39.18       44.15      3.88 o
  -3   0  10        2.77        3.94      1.56 o
  -2   0  10        0.00       -1.00      1.69 o
  -1   0  10        0.05        3.56      2.55 o
   0   0  10        1.88        2.69      2.68 o
   1   0  10        1.12        3.29      2.24 o
   2   0  10       11.09        8.65      2.76 o
   3   0  10       29.79       22.77      4.50 o
   4   0  10        7.78        6.94      4.29 o
  -7   1  10        0.20        1.90      4.06 o
  -6   1  10        1.00        0.56      3.32 o
  -5   1  10        0.45        0.65      4.32 o
  -4   1  10      129.07      150.98      5.44 o
  -3   1  10        0.69        0.11      1.52 o
  -2   1  10       12.74       14.86      2.74 o
  -1   1  10       13.92       13.36      3.13 o
   0   1  10        0.62        2.00      2.33 o
   1   1  10        6.30        8.53      2.75 o
   2   1  10       18.65       14.40      3.53 o
   3   1  10        0.96       -1.46      3.72 o
   4   1  10        1.53        3.85      3.77 o
  -7   2  10        1.34       -1.02      4.44 o
  -6   2  10        1.37        1.25      2.89 o
  -5   2  10      105.30      107.94      5.66 o
  -4   2  10        3.84        6.98      1.71 o
  -3   2  10        8.38        9.27      2.43 o
  -2   2  10       23.95       20.28      3.44 o
  -1   2  10       45.78       43.12      3.53 o
   0   2  10        7.03       10.41      2.80 o
   1   2  10       17.83       17.38      4.23 o
   2   2  10        1.10       -0.64      3.52 o
   3   2  10        1.14        0.35      3.56 o
   4   2  10       11.69       13.04      5.05 o
  -7   3  10        1.87        1.21      2.76 o
  -6   3  10        1.31        0.84      2.29 o
  -5   3  10       16.76       16.75      2.58 o
  -4   3  10        4.86        6.13      1.84 o
  -3   3  10       27.40       34.70      3.34 o
  -2   3  10       50.84       55.53      3.83 o
  -1   3  10       69.23       74.81      6.24 o
   0   3  10        1.33        4.64      3.39 o
   1   3  10       18.91       16.59      3.46 o
   2   3  10       20.26       18.27      4.67 o
   3   3  10        5.92        4.06      4.11 o
  -7   4  10        9.86        8.89      2.98 o
  -6   4  10        4.79        4.82      2.35 o
  -5   4  10       20.49       12.68      2.62 o
  -4   4  10        1.20        1.49      1.81 o
  -3   4  10       25.62       26.89      4.04 o
  -2   4  10       98.09      111.17      9.56 o
  -1   4  10      151.31      155.53     11.65 o
   0   4  10       49.46       46.89      5.66 o
   1   4  10        6.26       11.63      3.08 o
   2   4  10        0.24        3.30      3.82 o
  -7   5  10        6.84        4.22      3.58 o
  -6   5  10        2.22        0.42      2.36 o
  -5   5  10        0.53       -0.88      2.36 o
  -4   5  10       22.32       23.85      3.84 o
  -3   5  10       34.83       34.56      6.00 o
  -2   5  10      150.65      148.76     11.40 o
  -1   5  10        2.13        4.43      4.30 o
   0   5  10        0.29       -2.06      3.67 o
   1   5  10       11.71       15.62      4.63 o
   2   5  10       29.95       42.91      6.88 o
  -7   6  10        1.08        3.95      3.07 o
  -6   6  10        9.98       11.24      3.29 o
  -5   6  10       44.14       42.37      5.72 o
  -4   6  10        0.01       -0.51      2.70 o
  -3   6  10        1.78       -0.30      3.14 o
  -2   6  10       23.21       21.07      4.91 o
  -1   6  10       43.15       49.78      5.85 o
   0   6  10        0.03       -0.25      3.36 o
   1   6  10        1.59        0.55      4.35 o
  -6   7  10        3.50        1.32      3.03 o
  -5   7  10        9.67       10.49      3.87 o
  -4   7  10        1.46        2.54      3.24 o
  -3   7  10       38.42       41.54      6.05 o
  -2   7  10        0.02       -5.20      3.47 o
  -1   7  10        3.88        3.70      3.61 o
   0   7  10        3.82        8.43      4.28 o
  -5   8  10        4.82       11.55      4.08 o
  -4   8  10        5.54        5.71      3.45 o
  -3   8  10        0.40       -3.06      3.99 o
  -2   8  10        0.10       -2.83      3.50 o
  -1  -8  11       14.99       17.53      6.50 o
   0  -8  11        4.85       10.48      5.64 o
   1  -8  11        0.58       -3.30      7.11 o
   2  -8  11        5.41        6.05      5.90 o
   3  -8  11        4.02        7.13      6.45 o
  -3  -7  11        2.19       10.89      5.14 o
  -2  -7  11        2.01        5.93      4.37 o
  -1  -7  11        1.74        8.82      3.53 o
   0  -7  11        6.71       14.16      5.33 o
   1  -7  11        8.35       16.60      6.01 o
   2  -7  11        0.15       -0.41      5.62 o
   3  -7  11        1.61        4.24      4.97 o
   4  -7  11       16.32       15.77      6.14 o
  -4  -6  11        6.76        9.42      4.99 o
  -3  -6  11       44.21       62.21      7.35 o
  -2  -6  11       13.13       16.47      4.18 o
  -1  -6  11        1.83        2.33      3.29 o
   0  -6  11       37.39       35.77      5.76 o
   1  -6  11        2.52        3.77      2.68 o
   2  -6  11        8.07        5.68      3.81 o
   3  -6  11        4.63        5.10      5.08 o
   4  -6  11        2.13       -1.91      4.89 o
  -4  -5  11        5.75        3.46      4.35 o
  -3  -5  11        3.98        1.15      3.27 o
  -2  -5  11        1.78        3.02      3.24 o
  -1  -5  11       31.76       26.14      5.30 o
   0  -5  11       20.35       19.10      4.03 o
   1  -5  11        0.26       -0.99      2.48 o
   2  -5  11        1.39        2.55      2.70 o
   3  -5  11        0.99        1.51      3.38 o
   4  -5  11        6.26        2.33      4.18 o
  -5  -4  11        0.07        7.40      7.17 o
  -4  -4  11        0.37        5.01      3.90 o
  -3  -4  11        0.88        0.14      3.55 o
  -2  -4  11       13.69        6.71      4.31 o
  -1  -4  11       27.08       23.47      5.20 o
   0  -4  11        0.10        1.78      2.72 o
   1  -4  11        2.11        0.23      2.74 o
   2  -4  11        1.99        2.91      2.70 o
   3  -4  11        4.91        3.58      3.20 o
   4  -4  11       12.93       12.00      3.76 o
  -5  -3  11        0.84        9.75      6.15 o
  -4  -3  11        0.34        5.38      2.79 o
  -3  -3  11       10.36       18.44      4.85 o
  -2  -3  11       67.85       74.23      7.61 o
  -1  -3  11       27.53       31.63      5.04 o
   0  -3  11       38.89       42.42      5.27 o
   1  -3  11        0.88       -0.07      2.67 o
   2  -3  11        1.21        1.35      2.95 o
   3  -3  11        5.96        7.01      2.87 o
   4  -3  11        4.29        3.77      3.22 o
  -6  -2  11        1.72       10.60      9.63 o
  -5  -2  11        0.15        7.08      4.86 o
  -4  -2  11        5.83        7.44      3.14 o
  -3  -2  11       14.74       18.15      3.12 o
  -2  -2  11      106.01      109.68      6.45 o
  -1  -2  11       10.24       10.18      3.31 o
   0  -2  11       62.89       54.74      5.71 o
   1  -2  11        0.43       -3.26      3.07 o
   2  -2  11       10.37        8.57      2.96 o
   3  -2  11        0.13       -2.00      2.82 o
   4  -2  11       10.90       15.14      4.37 o
  -6  -1  11        2.12        8.68      4.18 o
  -5  -1  11        0.95        4.81      3.47 o
  -4  -1  11      132.40      138.78      6.66 o
  -3  -1  11        1.22        1.90      2.43 o
  -2  -1  11        3.37        4.96      2.17 o
  -1  -1  11       42.37       48.46      5.93 o
   0  -1  11        1.87        2.30      2.77 o
   1  -1  11       97.46       92.50      7.23 o
   2  -1  11        4.87        5.36      2.56 o
   3  -1  11       18.18       17.63      3.63 o
   4  -1  11        0.09        1.46      3.25 o
  -6   0  11        3.96        3.33      3.63 o
  -5   0  11        9.11        6.25      3.52 o
  -4   0  11       92.84       89.63      5.31 o
  -3   0  11       14.98       14.18      2.89 o
  -2   0  11        0.43        1.22      1.99 o
  -1   0  11        5.89        8.50      2.93 o
   0   0  11       39.25       38.47      4.48 o
   1   0  11       41.62       35.42      4.15 o
   2   0  11        0.00        0.76      2.57 o
   3   0  11        3.63        4.87      3.33 o
   4   0  11        1.50       -1.33      3.90 o
  -7   1  11        0.36        0.86      4.48 o
  -6   1  11       19.81       11.70      4.32 o
  -5   1  11        4.79        2.79      2.78 o
  -4   1  11        2.69        1.93      2.33 o
  -3   1  11        1.61        1.06      2.21 o
  -2   1  11        2.01        1.05      2.62 o
  -1   1  11       20.10       20.94      3.60 o
   0   1  11        5.78        6.36      2.49 o
   1   1  11       15.78       12.89      3.92 o
   2   1  11        0.01       -1.38      3.58 o
   3   1  11        0.16       -1.88      3.73 o
  -7   2  11        0.60        0.78      3.49 o
  -6   2  11       10.05        6.69      3.11 o
  -5   2  11       14.49       18.03      3.35 o
  -4   2  11        1.25        2.26      1.77 o
  -3   2  11        0.68        4.29      2.27 o
  -2   2  11       21.38       32.70      4.10 o
  -1   2  11        0.07       -3.25      3.01 o
   0   2  11       65.73       59.75      6.33 o
   1   2  11       16.77       18.67      4.59 o
   2   2  11        1.00        0.80      3.55 o
   3   2  11        0.00       -2.97      4.37 o
  -7   3  11       14.18       13.60      3.51 o
  -6   3  11       19.82       21.44      4.20 o
  -5   3  11        8.67        4.73      2.94 o
  -4   3  11        7.76        8.97      2.06 o
  -3   3  11        3.10        5.03      2.65 o
  -2   3  11       37.53       37.30      6.12 o
  -1   3  11        2.00        3.13      3.49 o
   0   3  11       12.12       12.33      4.04 o
   1   3  11        0.06       -2.84      3.37 o
   2   3  11        2.12        3.50      3.65 o
  -7   4  11        0.03       -2.29      3.64 o
  -6   4  11        3.48        3.45      3.20 o
  -5   4  11        0.05       -0.61      2.13 o
  -4   4  11        0.33        1.24      1.99 o
  -3   4  11        7.19        8.43      4.59 o
  -2   4  11        9.53       13.80      4.70 o
  -1   4  11       44.45       60.11      8.04 o
   0   4  11        9.86       20.29      5.71 o
   1   4  11        8.18       18.77      7.57 o
  -6   5  11        2.52        1.19      3.45 o
  -5   5  11        2.68        1.78      2.31 o
  -4   5  11       48.26       45.74      5.27 o
  -3   5  11        1.20       -0.11      3.65 o
  -2   5  11       18.76       19.44      5.64 o
  -1   5  11       16.28       23.53      6.17 o
   0   5  11        2.33        5.13      4.04 o
   1   5  11        0.13        3.31      5.03 o
  -6   6  11        1.74        2.68      2.76 o
  -5   6  11       22.04       21.55      4.49 o
  -4   6  11       90.71      102.92      7.78 o
  -3   6  11        0.04       -0.97      3.39 o
  -2   6  11        3.85        2.81      3.54 o
  -1   6  11       21.85       26.11      4.82 o
   0   6  11        1.21        0.92      3.37 o
  -5   7  11       23.25       23.16      5.11 o
  -4   7  11       43.76       40.35      5.55 o
  -3   7  11        0.59        0.19      3.37 o
  -2   7  11        0.21       -2.98      3.74 o
  -2  -7  12        0.45        1.20      6.57 o
  -1  -7  12        0.00        6.09      3.93 o
   0  -7  12        2.47        4.75      3.60 o
   1  -7  12        0.38        0.79      4.99 o
   2  -7  12       10.70       10.52      7.50 o
  -3  -6  12        1.14       -2.47      4.88 o
  -2  -6  12        1.88        3.37      4.20 o
  -1  -6  12        0.37        4.21      4.71 o
   0  -6  12        0.39        0.98      2.91 o
   1  -6  12       19.27       18.29      4.74 o
   2  -6  12        6.11        3.90      4.83 o
   3  -6  12        4.76        4.49      5.57 o
  -4  -5  12        0.88        8.85      7.74 o
  -3  -5  12       46.67       45.01      6.80 o
  -2  -5  12       28.91       20.98      5.38 o
  -1  -5  12        8.99        1.95      3.90 o
   0  -5  12        1.04       -0.46      2.70 o
   1  -5  12        3.91        1.52      2.94 o
   2  -5  12        0.00       -0.19      3.45 o
   3  -5  12        0.07        0.40      4.85 o
  -4  -4  12        3.92        2.72      3.39 o
  -3  -4  12        8.57        9.13      4.63 o
  -2  -4  12       97.40       77.57      7.91 o
  -1  -4  12        2.15        2.76      3.32 o
   0  -4  12       14.32       10.34      3.63 o
   1  -4  12        2.23        1.29      2.84 o
   2  -4  12        0.00        2.37      2.79 o
   3  -4  12        0.80        1.48      3.37 o
  -5  -3  12        2.89        7.93      4.79 o
  -4  -3  12       26.54       27.34      4.92 o
  -3  -3  12       85.55      100.66      8.42 o
  -2  -3  12      187.51      186.89     10.94 o
  -1  -3  12        5.56        8.58      3.26 o
   0  -3  12        5.26        1.97      2.99 o
   1  -3  12       12.20        6.31      3.36 o
   2  -3  12        3.34        4.00      3.17 o
   3  -3  12        0.31        2.03      3.00 o
  -5  -2  12        3.92        7.06      4.72 o
  -4  -2  12        2.80        6.86      3.56 o
  -3  -2  12       22.36       20.97      4.72 o
  -2  -2  12      115.78      115.99      8.62 o
  -1  -2  12        8.87       12.03      3.51 o
   0  -2  12        0.80        1.26      2.84 o
   1  -2  12       11.43       13.20      3.76 o
   2  -2  12        0.66       -1.16      2.73 o
   3  -2  12        1.39        1.40      3.02 o
  -6  -1  12        0.64        0.02      4.82 o
  -5  -1  12        0.06       -0.47      4.02 o
  -4  -1  12       48.28       52.78      6.01 o
  -3  -1  12       68.33       76.52      6.45 o
  -2  -1  12       34.92       34.47      4.66 o
  -1  -1  12        0.62        2.33      2.89 o
   0  -1  12        9.77        9.72      3.23 o
   1  -1  12       14.72       15.63      3.49 o
   2  -1  12        0.03        1.22      2.59 o
   3  -1  12        0.38        1.15      3.14 o
  -6   0  12        0.00       -0.36      4.83 o
  -5   0  12        1.15       -3.45      5.26 o
  -4   0  12        0.03        0.30      2.39 o
  -3   0  12        0.09        0.48      2.61 o
  -2   0  12        0.09       -2.73      2.71 o
  -1   0  12        0.09        4.30      2.88 o
   0   0  12       15.07       14.49      3.13 o
   1   0  12        3.19        3.54      2.99 o
   2   0  12        0.01        1.74      3.05 o
   3   0  12        2.20        8.68      3.83 o
  -6   1  12        2.65        5.66      3.51 o
  -5   1  12        1.45        3.30      3.26 o
  -4   1  12        0.01        2.78      2.28 o
  -3   1  12        7.51        3.81      2.86 o
  -2   1  12        5.28        6.03      3.09 o
  -1   1  12       15.23       11.12      3.90 o
   0   1  12        1.66        1.24      2.73 o
   1   1  12        2.74        3.66      3.15 o
   2   1  12        6.53        7.68      3.95 o
  -6   2  12        0.98        3.18      3.42 o
  -5   2  12        6.05        9.18      3.47 o
  -4   2  12        0.46        2.54      2.31 o
  -3   2  12       11.68       14.54      3.46 o
  -2   2  12        2.62       -1.75      3.49 o
  -1   2  12        1.18       -0.61      3.30 o
   0   2  12       19.39       19.01      4.31 o
   1   2  12        0.13        2.01      3.50 o
   2   2  12        3.79        4.38      3.88 o
  -6   3  12        7.68        7.59      3.66 o
  -5   3  12        1.48        3.49      2.72 o
  -4   3  12       41.06       56.37      5.49 o
  -3   3  12        0.06        2.33      3.12 o
  -2   3  12        9.34       12.06      3.89 o
  -1   3  12       27.06       31.96      6.41 o
   0   3  12        0.02        0.05      4.31 o
   1   3  12        0.37       -1.20      4.82 o
  -6   4  12        0.22       -1.46      3.39 o
  -5   4  12        0.79        0.33      2.89 o
  -4   4  12       18.43       19.50      3.83 o
  -3   4  12       47.62       52.99      6.50 o
  -2   4  12        4.23        4.60      3.95 o
  -1   4  12        4.91        6.04      4.05 o
   0   4  12        0.22        6.12      4.57 o
  -5   5  12       38.54       33.83      6.51 o
  -4   5  12       27.32       30.59      4.74 o
  -3   5  12       17.15       21.49      5.83 o
  -2   5  12        1.59        2.94      4.38 o
  -1   5  12        6.37       13.54      5.55 o
  -4   6  12        8.65        4.47      3.35 o
  -3   6  12        5.69        7.13      4.24 o
  -2   6  12        2.70        3.79      4.02 o
  -1  -6  13        2.60        3.71      3.00 o
   0  -6  13        1.18        0.71      3.27 o
   1  -6  13        1.90       -5.19      5.49 o
  -2  -5  13        8.06        4.57      4.72 o
  -1  -5  13        0.02       -3.31      3.87 o
   0  -5  13        5.23        2.59      3.13 o
   1  -5  13        0.11       -0.60      3.13 o
   2  -5  13        0.85        3.28      3.91 o
  -3  -4  13        0.09        0.21      3.78 o
  -2  -4  13        0.12       -3.09      3.44 o
  -1  -4  13        1.90        4.34      3.19 o
   0  -4  13        0.07        1.13      3.12 o
   1  -4  13        0.88       -4.90      3.83 o
   2  -4  13        0.20        2.30      3.78 o
  -4  -3  13       19.50       24.76      8.75 o
  -3  -3  13        0.39        0.36      4.30 o
  -2  -3  13        6.96        4.86      3.63 o
  -1  -3  13        0.81        2.89      3.09 o
   0  -3  13        0.07       -1.35      3.17 o
   1  -3  13        1.38        0.16      3.32 o
   2  -3  13        0.23        1.37      2.96 o
  -4  -2  13      100.18      107.83     13.77 o
  -3  -2  13        2.72        3.48      3.42 o
  -2  -2  13       12.36       14.19      4.01 o
  -1  -2  13        0.46        2.76      2.95 o
   0  -2  13        1.26       -0.58      2.85 o
   1  -2  13       14.66       15.98      4.10 o
   2  -2  13        6.95        9.46      3.56 o
  -5  -1  13        1.66        3.34      5.51 o
  -4  -1  13       26.51       30.49      7.01 o
  -3  -1  13       42.61       49.67      5.69 o
  -2  -1  13        2.50        5.01      3.02 o
  -1  -1  13       15.68       15.40      3.62 o
   0  -1  13        1.24        0.63      3.42 o
   1  -1  13        0.01       -0.10      3.19 o
   2  -1  13        0.69        5.12      3.40 o
  -5   0  13       10.17       10.90      4.58 o
  -4   0  13        1.04        1.20      3.90 o
  -3   0  13        9.02       13.13      3.65 o
  -2   0  13        8.46        9.66      3.20 o
  -1   0  13       39.42       40.54      5.00 o
   0   0  13        8.44        6.13      3.14 o
   1   0  13        8.18       10.17      3.63 o
   2   0  13        0.04        0.85      3.17 o
  -5   1  13        1.26        3.22      3.92 o
  -4   1  13        0.38        3.79      3.54 o
  -3   1  13        0.21       -0.80      2.87 o
  -2   1  13        0.04       -1.48      3.11 o
  -1   1  13       12.97        9.29      3.88 o
   0   1  13        6.24        5.45      3.19 o
   1   1  13        4.76        2.01      3.21 o
  -5   2  13        0.03        1.93      3.86 o
  -4   2  13        4.52        7.25      3.59 o
  -3   2  13        4.16        7.16      4.09 o
  -2   2  13       11.05        6.80      4.07 o
  -1   2  13       12.66        5.96      3.84 o
   0   2  13        0.07       -1.63      3.98 o
   1   2  13        8.39        8.58      4.62 o
  -5   3  13        0.11       -1.30      3.41 o
  -4   3  13        8.93       12.59      5.00 o
  -3   3  13        4.41        4.45      3.41 o
  -2   3  13        4.65        7.75      4.04 o
  -1   3  13        1.23        4.02      3.81 o
   0   3  13        0.56        7.29      4.67 o
  -4   4  13        7.17        6.79      4.79 o
  -3   4  13        0.00        1.79      3.49 o
  -2   4  13        0.82        3.40      4.16 o
  -1   4  13        1.99        6.11      5.00 o
  -1  -4  14        0.00        1.04      3.42 o
   0  -4  14        0.58        0.50      3.37 o
  -2  -3  14       14.86       18.70      5.58 o
  -1  -3  14        4.77        6.17      3.47 o
   0  -3  14        0.14       -0.01      3.30 o
  -3  -2  14       36.99       37.04      5.48 o
  -2  -2  14        0.06        3.20      3.21 o
  -1  -2  14        0.60        3.55      3.08 o
   0  -2  14        2.83        3.88      3.87 o
  -3  -1  14        5.19        3.87      3.25 o
  -2  -1  14        0.26        4.77      3.54 o
  -1  -1  14        2.10        6.30      3.35 o
   0  -1  14        0.14        2.22      3.63 o
  -4   0  14        2.68        2.29      4.48 o
  -3   0  14        1.09       -0.48      3.43 o
  -2   0  14        0.43       -0.17      3.36 o
  -1   0  14        1.04        2.16      3.73 o
   0   0  14        0.49        1.20      3.16 o
  -4   1  14        0.07        5.03      4.45 o
  -3   1  14        6.64        3.91      3.74 o
  -2   1  14        0.52       -0.53      3.54 o
  -1   1  14        1.20       -0.36      3.53 o
  -3   2  14       15.10       21.03      4.71 o
  -2   2  14        0.71        1.84      3.74 o
 
